# Supplementary material for: SLAMF7 and SLAMF8 receptors shape human plasmacytoid dendritic cell responses to intracellular bacteria
Source: J Clin Invest. 2025 Apr 15;135(8):e182467. doi: 10.1172/JCI182467 (PMC11996910; doi:10.1172/JCI182467)
Supplement: Supporting data values [file jci-135-182467-s011.xlsx]

## Sheet: Fig. 1A
	Flu	Covid-19	Malaria	Lyme Disease	Tuberculosis	Staphylococcal Infection	Streptococcal pharyngitis	Brucellosis	Salmonellosis
SLAMF1	0.62142	0.426432	0.17276	0.416915	1.19382	1.99568	4	4	0.670399
SLAMF2	0.461175	nd	0.740884	nd	1.21467	4	2.45593	nd	0.558305
SLAMF3	2.03621	4	1.36856	nd	2.37675	0.352226	0.223226	nd	4
SLAMF4	1.65956	nd	2.49485	nd	0.388383	0.00410168	0.34785	nd	4
SLAMF5	1.20412	nd	0.177832	nd	0.0360706	0.996971	0.367847	nd	4
SLAMF6	1.08884	2.03428	nd	2.46852	0.806041	1.24489	0.419759	nd	2.69897
SLAMF7	3.30103	4	3.22185	4	4	4	2.95861	4	4
SLAMF8	0.962972	4	nd	0.824488	4	4	2.65758	4	4
SLAMF9	0.876475	1.28963	nd	0.245575	0.14539	1.70115	1.70115	nd	1.71444

## Sheet: Fig. 1B
SLAMF7					SLAMF8
Acute	Acute relapse	Chronic	HD		Acute	Acute relapse	Chronic	HD
1.95536	0.390362	-0.760723	2.37914		1.66509	1.04618	-0.0776546	0.792576
2.12555	1.29067	-0.188529	-0.949884		1.66509	1.7633	-0.585423	0.00518063
2.03241	0.536801	0.94226	-0.124884		1.59207	0.926311	0.473397	-1.4631
1.85228	2.50864	0.518686	-0.195802		1.92265	2.64594	-0.856021	0.452653
1.68479	2.34207	-0.43304	-0.436948		1.3432	2.49753	-0.737488	-0.477866
1.83473	-0.87476	-0.0923411	-0.558188		1.7754	-0.0281989	-0.926426	-0.112859
1.83473		-0.947893	-0.16255		1.60123		-0.376999	-0.357167
1.83473		-0.585623	-0.146575		1.54232		-0.436697	-0.889032
1.83473		-0.873455	-0.525107		1.85235		-0.740735	-0.949374
1.49466		-0.958318	-0.595648		1.01241		-0.838369	-0.771822
1.58302		-0.212343	-1.13148		1.91678		-1.18241	-0.708941
0.414585			-0.578561		1.4927			-0.817549
1.25697			-0.290015		1.30319			-1.30103
1.64479			-0.556979		0.812202			-0.400359
1.09183			-0.556979		1.24514			-1.51168
0.484198			-0.547385		1.2319			-0.73218
1.57863			-0.742828		2.2476			-0.992543
1.08156			-0.716977		0.926311			-1.14937
1.55916			-0.470614		2.05937			-0.269271
1.29846			-0.378166		2.3767			-0.973465
1.97327			-0.575473		1.28163			-0.129457
3.09454			-0.368564		0.459383			-0.78812
0.165019			-0.550841		1.07461			-0.762127
0.374748			-0.803078		0.970382			-0.863605
1.28161			-0.322706		0.910366			-0.87592
0.0386976			-0.365208		0.0147645			-0.994549
-0.131805			-0.610191		0.290747			-0.369088
-0.685676			-0.8284		0.245969			-1.3861
-0.259359			-0.346767		-0.513175			-0.955047
-0.89804			-0.31583		-0.267114			-1.20172
-0.169919					-0.274782			-0.583151
-1.18203					0.0514264
-0.443711					0.244482
-0.73444					0.275993
-0.148071					-0.165016
-0.240934					-0.0917516
0.187993					0.153264
-0.641303					0.428524
-0.338432					-0.444354
0.234038					-0.645393
-0.283409					0.893247
0.49975					-0.636229
1.17239					-0.35304
0.189645					0.138197
-0.453749					0.331669
0.544208					-0.426415
-0.260601					-0.45417
-0.64437					-0.806549
-0.271053					-0.896396
-0.318595					-0.885943
-0.773632					-1.00046
-0.828133					-0.818437
-0.36258					-0.467895
-0.76598					-0.776395
-0.206422
-0.188879

## Sheet: Fig. 1C
	MK_177	MK_011	MK_079	MK_017	MK_173	MK_098	MK_095	MK_035	MK_181	MK_167	MK_179	MK_165	MK_157	MK_006	MK_057	MK_086	MK_060	MK_163	MK_171	MK_046	MK_162	MK_183	MK_140	MK_042	MK_106	MK_101	MK_085	MK_049	MK_080	MK_092	MK_105	MK_071	MK_077	MK_064	MK_108	MK_151	MK_038	MK_009	MK_169	MK_107	MK_066	MK_156
Clasification	HI	HI	HI	HI	HI	HI	HI	HI	HI	HI	HI	HI	HI	HI	HI	HI	HI	HI	HI	HI	HI	LOW	LOW	LOW	LOW	LOW	LOW	LOW	LOW	LOW	LOW	LOW	LOW	LOW	LOW	LOW	LOW	LOW	LOW	LOW	LOW	LOW
OAS1	1.27729	1.04682	1.51281	1.61166	1.09496	0.719808	1.49078	0.881876	1.54655	1.69468	1.98756	1.85791	2.07739	1.25802	-0.254453	1.51731	2.82523	0.282855	0.760897	0.215041	-0.295079	-0.0145393	-0.466929	-0.203964	0.724671	-0.53438	0.554046	-0.613429	-0.457666	-0.411571	-0.0406907	0.143497	-0.0190839	-0.827655	-0.936763	-0.811846	-0.118261	-0.112295	-0.750181	-1.12885	-0.940044	-0.662323
IFI6	1.1343	0.980053	1.16046	0.972654	1.30024	1.33546	1.21233	0.59253	1.0481	2.05908	1.29146	1.79995	1.72163	1.12588	0.351997	2.31764	2.56598	0.479352	1.17817	0.955368	0.0138859	0.125905	-0.57379	-0.52454	0.41408	-0.890789	0.590648	-0.650614	-0.754462	0.196768	-0.0310668	-0.326939	0.776137	-0.603897	-1.12068	-0.791015	0.165146	-0.724605	-0.224003	-1.30643	-1.01364	-0.540018
IFI44L	1.38159	1.6233	1.11142	1.05195	0.952397	-0.315047	1.29475	0.587842	1.45202	1.89557	2.40464	1.55274	2.31685	1.7032	0.339432	1.59658	3.06639	-0.774426	1.10976	0.584701	-0.195539	0.563442	0.0885059	-0.891047	0.458053	-1.00807	0.675371	-1.45106	-0.758203	-0.437627	0.304521	-0.188971	-0.134958	-0.762282	-0.649659	-0.809655	-0.970297	0.106806	-0.516769	-0.833402	-0.947016	-0.45991
IFI44	1.36796	1.48878	1.21239	1.1373	1.2407	0.7786	1.13846	0.497352	1.48634	2.00027	2.15354	1.97278	2.18611	1.12605	0.259418	1.75624	3.18924	-0.174544	1.33621	0.981013	0.00875933	0.359162	-0.116771	-0.725337	0.471805	-0.989562	0.533389	-1.51439	-0.756455	-0.380202	0.19006	-0.0524716	-0.296283	-0.58853	-0.530282	-0.895446	-0.514692	-0.194074	-0.442574	-0.596575	-0.955249	-0.708911
OAS3	1.3705	1.48294	1.53386	0.979084	1.04362	-0.413021	1.62492	0.986666	1.50415	2.37174	2.00124	1.13599	1.63007	1.69112	0.508084	1.78549	2.95348	-0.651135	1.13377	0.675844	-0.297662	0.662055	-0.0993181	-0.955514	1.0661	-0.734964	0.965839	-1.70329	-0.734645	0.1419	0.0856155	0.200839	0.543279	-0.618648	-0.585066	-1.01565	-1.4296	0.207007	-0.338213	-0.867701	-1.14984	-0.507857
IFITM3	1.34692	0.741809	0.876562	1.28982	1.41506	0.660782	0.765362	1.42636	1.22499	0.953854	0.91343	1.63585	0.970114	0.717108	0.817222	0.127128	1.0969	1.4583	0.646722	1.6888	1.00775	0.251084	-0.801364	-0.0795286	0.302581	-0.61933	0.435071	0.0827601	-0.75446	0.411382	-0.351866	-0.045278	0.692582	-1.62521	-0.974945	0.431783	0.167841	-0.862958	-0.311065	-1.96125	-0.0351045	-0.251153
IFIT3	1.13426	1.19877	1.17452	1.13635	1.52542	0.630056	1.19947	0.791113	1.32685	1.83426	1.66143	1.72748	1.69633	1.34776	0.827803	1.72808	2.59409	0.154422	1.6331	1.14327	0.414376	0.264013	-0.0755663	-1.03858	0.422157	-0.865893	0.814394	-0.807171	-0.481789	-0.340546	-0.506764	-0.110909	0.268693	-0.310205	-0.542403	-1.0394	-0.469779	-0.77	-0.226424	-1.11032	-1.3025	-1.11307
OAS2	1.24177	1.35089	1.60871	0.840894	0.624537	0.009725	1.68877	0.799532	1.53388	2.29749	2.34992	1.90742	2.27815	2.14155	-0.0271788	1.47053	3.45559	-0.607769	0.307958	-0.253104	-0.842729	0.571534	0.0320632	-0.747289	0.534699	-0.567071	0.356995	-0.617778	0.111222	0.127711	-0.00975145	-0.440768	0.111921	-0.788791	-0.873621	-1.14905	-0.904711	-0.23846	-0.377288	-0.776674	-0.786719	-0.554737
GBP1	1.56941	1.99999	1.65623	1.21813	1.46674	1.23214	1.05943	0.841785	1.88021	1.66911	1.53061	2.0806	2.26301	1.95229	0.720378	0.526656	1.22127	0.311012	1.21335	1.20284	0.177553	0.728213	0.204311	-0.386005	0.468123	-0.502716	0.516501	-0.824849	0.159643	-0.716907	-0.591988	-0.440342	-0.32975	-0.327171	-0.747905	-1.369	-0.186423	-0.970685	-0.772024	-0.771767	-1.02618	-1.10927
GBP5	1.52401	1.866	1.57575	1.14501	1.58162	0.866061	0.959218	1.32136	2.00642	1.66222	1.11009	2.08207	1.88041	1.93731	0.880209	0.368165	1.12898	0.521391	1.42236	1.16327	-0.0927637	1.08655	0.537749	-0.165623	0.529265	-0.399148	0.660921	-0.869419	0.102515	-0.337597	-0.598549	-0.300614	-0.528153	-0.533185	-0.271071	-1.23317	-0.479297	-0.729836	-0.863209	-0.523811	-0.7058	-0.909579
STAT1	1.70217	2.25955	1.67872	1.03633	1.26861	0.86041	0.925331	0.955147	1.989	2.01668	1.37614	2.1706	2.36042	2.38715	0.597835	0.564151	1.55843	0.191003	1.0071	0.996274	0.256298	0.892395	0.344295	-0.494555	0.37581	-0.337005	0.262995	-0.74324	0.301794	-0.604973	-0.507753	-0.489131	-0.469403	-0.435917	-0.37672	-1.60432	-0.25	-1.15956	-0.71141	-0.655496	-0.542317	-1.22496
TAP1	1.32998	1.68895	1.76637	1.08393	1.41698	0.737785	0.724503	1.41501	2.0117	1.85702	0.856534	2.48173	2.58941	1.69396	0.601926	0.37926	1.2048	0.383809	1.34311	1.55681	0.634699	0.60248	-0.218702	-0.0958928	0.00756137	-0.720137	-0.0528525	-0.709962	-0.0905148	-0.576829	-0.64933	-0.57268	-0.0882784	0.120103	-0.43537	-1.06744	-0.385107	-1.09407	-0.432499	-0.878119	-0.930097	-0.907429
IFI35	1.05516	1.2083	1.20634	1.20298	1.6412	1.83267	1.28863	0.942253	1.63668	1.7753	1.09884	2.38809	1.82398	1.50613	0.485263	1.5862	2.0705	0.603335	0.901135	0.882379	0.0509137	0.318546	-0.451082	-0.0479119	0.339852	-0.491447	0.338358	-0.73732	-0.161373	-0.325947	-0.22177	-0.33985	0.311286	-0.510617	-0.94732	-0.936736	0.118119	-1.05621	-0.523207	-1.08185	-0.620297	-0.566064
CD274	1.40387	1.69284	1.44749	1.39151	1.71099	1.09405	0.92633	1.60662	1.36468	1.65382	0.96696	2.15684	2.11995	1.77494	0.753737	0.382519	1.27708	0.0529886	1.30759	1.8094	0.116958	0.316371	0.0210346	-0.238667	0.267134	-0.61551	0.706119	-1.11592	-0.440867	-1.29916	-0.750446	-0.610391	-0.803661	-0.354189	-0.615128	-0.147817	-0.603777	-0.939554	-1.16466	-0.600463	-0.816161	-1.1936
CXCL10	1.22418	1.67601	1.34261	1.30181	1.36216	1.60426	1.02426	0.634319	2.05222	1.03132	1.86856	2.09002	1.81715	1.58022	0.311067	0.958984	2.25286	-0.0237712	0.248125	0.0230364	-0.87225	0.695449	-0.117188	-0.134284	0.392311	-0.39005	0.42836	-0.154147	-0.0238674	-0.254456	-0.430923	-0.0602729	-0.713993	-0.491529	-0.52904	-0.901598	-0.411894	-1.20606	-0.532208	-0.722978	-0.658844	-0.674309
AIM2	1.72262	1.86091	1.72079	1.78069	1.72495	1.17733	1.02823	1.08138	1.68623	1.54007	1.14497	1.88475	2.50823	1.80473	0.867311	-0.00594571	0.833139	0.694047	1.25774	1.97725	0.473071	0.337339	0.183967	-0.00737643	-0.0886002	-0.440905	0.719063	-0.938418	-0.452709	-0.841957	-0.860851	-0.238508	-0.819729	-0.521853	-0.127812	0.108542	-0.424942	-1.39898	-1.6316	-0.836374	-0.684488	-1.84429

## Sheet: Fig. 1D
	GM CSF	IFNg	TNFa	IL10	IL12p70	IL13	IL17A	IL18	IL1b	IL2	IL21	IL22	IL23	IL27	IL4	IL5	IL6	IL9	Eotaxin	GROa	IFNa	IL15	IL1a	IL1-RA	IL31	IL7	IL8	IP10	MCP-1	MIP1a	MIP1b	RANTES	SDF-1a	TNFb	BDNF	LIF	SCF	VEGF-D	Beta NGF	EGF	FGF-2	HGF	PDGF-BB	PIGF-1	VEGF-A
SLAMFlow	0	0	0	2.44	0	0	0	51.68	0	17.16	22.16	176.28	0	0	0	0	0	0	5.8	5.88	0	0	0	136.96	0	1.96	0	27.96	17.52	0	531.68	167.026	599.32	0	95.08	0	5.92	0	22.24	0	30	56.6	648.2	14.52	36.08
SLAMFlow	38.36	0	0	2.44	0	4.48	0	0	0	24.28	120.6	282.6	0	84.36	0	0	0	0	31.96	11.92	2.12	9	2.92	241.64	0	6.6	7.12	26.44	126.84	12.6	736.4	380.615	1236.48	0	524.64	0	16	0	39.76	0	0	190.96	401.8	31.48	421.56
SLAMFlow	0	11.48	0	0	0	3.92	0	81.08	0	30.8	25.2	272.32	0	0	0	0	0	0	12.48	0	0	9	0	199.16	0	3.96	0	24.44	29.92	0	475.56	371.766	674.2	0	734.6	16.56	7.04	38.92	50.56	0	35.68	181.56	1331.64	28.08	64.2
SLAMFlow	0	13.76	0	3.52	0	2.8	0	59.12	9.68	27.56	84.64	459.4	78.56	112.96	0	18.88	0	304.68	35	20.04	2.72	39.84	4.36	473.52	169.48	3.12	42.32	21.52	36.52	8.32	605.36	512.184	776.52	351.04	1063.56	0	28.36	47.52	49.36	17.88	171.36	207.16	895.72	33.96	205.04
SLAMFlow	71.6	29.2	18.88	13.2	0	4.6	20.52	159.8	6.2	59.84	135.16	713.08	85.4	148.04	27.16	54.76	0	243.52	153.04	32.96	3.16	60.36	4.4	831.92	80.56	21.64	30.36	52.96	180.6	177.56	1749.52	624.899	1871.36	329.72	2823.84	33.4	64.8	113.52	134.36	32.24	210.48	617.92	3521.32	85.28	965.2
SLAMFlow	34.28	14.36	0	3.28	0	2.8	10.44	45.32	0	60.6	70.36	454.96	57.88	126.48	0	17.72	0	207.32	77.36	20.2	3.36	63.72	3.52	450.52	96.28	10.12	34.6	28.32	113.72	16.8	665.52	480.607	989	239.48	2411.28	21.2	22.08	48.8	65.32	7.04	64.72	298.88	1103.68	44.64	121.64
SLAMFlow	57.88	22.08	0	4.32	0	4.96	17.12	93.52	9.24	56.12	68.76	555.84	94.36	228.08	0	15.44	0	226.08	13.92	34	4.04	77.64	4.28	1747.88	182.8	10	50.96	80	125.28	17.84	628.72	572.127	1050.04	290.96	898.92	27.08	45.76	70	59.72	149.6	182.96	699.32	1169.32	29.48	1032.44
SLAMFlow	0	47.84	0	2.44	0	7.44	0	290.84	7.48	40.64	19.16	251.52	0	84.36	0	0	0	0	85.92	22.12	0	30.16	0	774.84	0	8.6	8.16	104.12	181.36	33.68	512.52	253.5	976.76	0	786.96	27.4	0	0	39.76	9.52	20.84	188.64	1085.72	8.4	526.16
SLAMFhi	0	13.88	0	2	0	3.64	0	67.56	0	14.64	16.28	154.12	0	0	0	0	0	0	23.4	0	0	0	0	241.64	0	5.16	0	66.04	37	9.72	652.96	196.009	683.28	0	299.48	0	5.64	0	32	0	0	97.88	1609.68	20.88	107.88
SLAMFhi	25.92	12.6	0	0	0	3.36	17.12	49.24	0	31.72	83.56	432.52	0	119.76	0	15.44	0	154.88	32.8	14.12	2.24	63.72	3	564.16	64.92	6.44	21.2	24.8	67.44	17.52	561.88	324.973	790.2	169.4	340.72	26.36	16.68	44.28	55.36	0	136.4	274.24	581.24	27.8	308.68
SLAMFhi	0	10.24	0	3.52	0	0	0	44.84	0	26.48	65.52	450.52	0	78.28	0	15.44	0	170	92.44	17.24	2.52	31.52	2.8	541.72	0	2.64	20.24	19.4	107.36	14.92	445.24	201.075	1094.76	75.56	504.92	12.52	12.88	56.4	82.4	38.92	127.64	436.72	2155.84	41.6	605.92
SLAMFhi	62.12	71.88	13.96	6.6	0	5.64	16.16	280.84	12.88	63.48	91.88	543.8	103	257.84	0	23.44	0	252.12	37.56	34.6	4.24	58.56	4.84	3577.8	173.04	19.92	50.72	143.84	106.32	21.52	624.52	479.577	1159.52	313.96	1349.48	41.4	33.28	83.16	76.04	114.72	182.36	736.96	2368.12	38.04	2219.08
SLAMFhi	68.4	52.72	13.44	5.96	0	5.24	28.16	167.28	11.68	91.56	154.68	651.56	125.88	275.32	17.52	40.88	0	334	19.12	26.6	3.88	78.44	4.8	4064	156.68	10.96	52.08	185.68	72	110.68	607.08	449.235	861.04	375.84	817.8	134.4	35.96	184.72	77.32	55.44	214.28	1008.64	2671.72	39.36	1101.8
SLAMFhi	28.32	225.4	13.96	6.08	0	4.64	0	321.68	0	37.56	41.8	519.24	0	64.08	0	0	0	24.8	95.36	16.04	2.2	44.76	2.04	8988	48.12	12.44	45.52	217.76	84.72	13.76	569.56	341.222	780.88	88.08	519.48	0	15.44	36.4	44.68	0	42.96	457.36	1110	28.76	338.84
SLAMFhi	61.44	174.4	26.88	14.48	0	4.8	13.2	605.2	0	76.96	93.68	865.04	113.92	239.52	0	49.12	0	133.36	205.52	88.56	4.56	91.44	9.28	25248	218.24	17.12	85.52	2197.92	539.12	48.88	1366.4	840.874	2423.12	302	3615.44	35.28	50.56	167.44	191.2	152.4	435.68	1201.2	5084.4	94.72	2304.64
SLAMFhi	0	382.96	46.96	13.04	0	10.64	13.2	1629.12	17.28	61.36	137.52	979.6	121.2	128.16	0	28.56	0	353.2	192.56	58.8	4.56	71.52	6.8	20376	277.28	13.68	145.44	559.6	1095.44	102.56	1859.84	1294.17	2141.2	464.64	1618.32	28.16	52.24	120.32	125.12	116.8	341.44	672.48	9224	80.64	2075.36
SLAMFhi	25.92	90.24	9.84	5.32	0	2.6	7.56	380.68	7.6	39.4	71.44	450.52	0	99.24	0	14.28	0	183.52	97.76	28.96	2.84	49.52	3.08	7228	78.56	8.4	45.96	258.6	134.76	22.56	629.68	334.444	1101.4	177.8	1942.12	21.68	34.08	69.08	59	33.68	51.16	828.8	473.56	40.28	2147.6

## Sheet: Fig. 1E
TNF-a			IFN-a			IL-6
SLAMF Hi	SLAMF Lo		SLAMF Hi	SLAMF Lo		SLAMF Hi	SLAMF Lo
0	0			0		0	0
0	0		2.24	2.12		0	0
0	0		2.52	0		0	0
13.96	0		4.24	2.72		0	0
13.44	18.88		3.88	3.16		176.35	0
13.96	0		2.2	3.36		31.42	0
26.88	0		4.56	4.04		0	0
46.96	0		4.56	0		0	0
9.84			2.84			0	0
						0	0
						0	7.65
						8.47	0
						10.95	0
						7.57	1.28
						59.82	0
						175	0
							0
							7.57

## Sheet: Fig. 2A
SLAMF7				SLAMF8
HD	ST	SPT		HD	ST	SPT
6.13582	9.20997	8.83848		5.994	9.56831	8.81872
6.16862	9.09384	9.24988		5.30626	9.83773	10.3191
7.13341	9.68785	9.40415		5.92219	9.68627	9.8562
6.293	9.25624	9.37182		5.54682	10.052	9.80725
6.30719	9.83044	9.52463		6.74562	9.7483	10.7061
6.62948	9.56572	9.38269		6.30155	10.6019	9.60135
6.51687	9.32197	8.52972		5.68919	8.86511	7.22669
7.11249	9.17437	9.78392		5.39565	9.42398	9.74114
6.80885	9.24535	9.58891		5.76991	10.0426	9.35068
6.3962	9.36854	9.12276		6.02	9.25797	9.70832
6.11485	8.90145	9.34489		5.27139	9.15658	8.29797
6.35502	10.068	9.52835		5.51688	10.0804	9.9568
6.65026	9.26704			6.82539	9.19124
5.9813	9.28613			5.16857	8.97084
6.32795	9.25148			5.5632	9.93772
6.60707	9.3015			5.51665	10.1638
6.20227	9.44666			5.97448	8.73405
6.61823	9.01693			5.3544	9.11599
7.16672	9.03529			5.0457	9.72
6.09575				5.81862
6.11982				6.11119
7.75456				5.73255
7.52874				5.17252
8.03433				5.35105
7.84807				6.79565
7.85297				5.88119
7.22328				6.21833
8.03904				5.69489
7.52342				6.81026
7.6803				5.19822
7.65277				8.17159
8.20393				5.20228
8.2023				5.23086
8.38746				6.63651
7.02862				6.39052
8.00505				5.84002
7.89242				5.22023
8.26597				5.40155
7.41638				6.01438
7.56965				5.15491
7.56965				6.18406
8.19659				5.94499
7.86119				6.59191
7.83137				6.3394
7.98109				6.60213
7.74724				6.09616
7.55698				5.87642
7.52696
8.31384
7.9178
7.43766
8.89064
7.83408
7.714
8.31458
8.09746
7.9535
7.5968
8.14723
7.86737
7.9306
7.92529
7.80058
8.16534
8.36129
8.35798
7.95516
7.35297

## Sheet: Fig. 2B
ID	adj.P.Val	P.Value	t	B	logFC	GI	Gene.symbol	Gene.title
ILMN_1796409	1.73e-64	3.67e-69	-36.9106	147.112	-5.50857	87298827	C1QB	complement C1q B chain
ILMN_1785902	2.22e-63	9.39e-68	-35.8803	143.924	-4.09355	166235904	C1QC	complement C1q C chain
ILMN_1710740	3.01e-63	1.91e-67	-35.6576	143.225	-3.16355	540344550	C2	complement component 2
ILMN_1681301	3.17e-61	2.68e-65	-34.1397	138.355	-3.62673	4757733	AIM2	absent in melanoma 2
ILMN_1715401	2.67e-60	3.3e-64	-33.3899	135.881	-2.92974	669633285	MT1G	metallothionein 1G
ILMN_1690241	2.67e-60	3.8e-64	-33.3478	135.741	-4.10421	45238853	BATF2	basic leucine zipper ATF-like transcription factor 2
ILMN_1771385	2.67e-60	3.96e-64	-33.336	135.702	-3.40046	197333738	GBP4	guanylate binding protein 4
ILMN_1665682	5.97e-60	1.01e-63	-33.0593	134.776	-1.84051	294712547	IL15RA	interleukin 15 receptor subunit alpha
ILMN_2148785	6.65e-60	1.27e-63	-32.9931	134.553	-4.03337	166706902	GBP1	guanylate binding protein 1
ILMN_1812759	1.33e-58	2.82e-62	-32.0921	131.488	-2.79672	66932971	GCH1	GTP cyclohydrolase 1
ILMN_2374865	2.5e-58	5.82e-62	-31.885	130.774	-4.1161	346223456	ATF3	activating transcription factor 3
ILMN_1674706	1.3e-57	3.31e-61	-31.3917	129.057	-2.62779	94721353	MTHFD2	methylenetetrahydrofolate dehydrogenase (NADP+ dependent) 2, methenyltetrahydrofolate cyclohydrolase
ILMN_1860051	2.8e-57	7.71e-61	-31.1534	128.219	-3.47882	1621766
ILMN_2337655	8.1e-57	2.51e-60	-30.8239	127.053	-3.51842	47419913	WARS	tryptophanyl-tRNA synthetase
ILMN_1809467	8.1e-57	2.57e-60	-30.817	127.028	-3.35103	31543930	VAMP5	vesicle associated membrane protein 5
ILMN_1700671	2.84e-56	1.02e-59	-30.4348	125.663	-2.8167	333470733	ETV7	ETS variant 7
ILMN_3238525	2.84e-56	1.02e-59	-30.4346	125.662	-3.53786	55925611	CARD17	caspase recruitment domain family member 17
ILMN_1667224	4.98e-56	1.99e-59	-30.2518	125.004	-4.11709	149999609	SLAMF8	SLAM family member 8
ILMN_1695485	4.98e-56	2e-59	-30.2499	124.998	-2.17935	NA
ILMN_1671452	6.43e-56	2.72e-59	-30.166	124.694	-1.95592	169790854	MRPL44	mitochondrial ribosomal protein L44
ILMN_1670305	9.63e-56	4.29e-59	-30.0418	124.244	-5.15382	73858569	SERPING1	serpin family G member 1
ILMN_1701114	9.63e-56	4.48e-59	-30.0295	124.2	-4.01458	166706902	GBP1	guanylate binding protein 1
ILMN_2114568	9.7e-56	4.72e-59	-30.0153	124.148	-3.86918	197333735	GBP5	guanylate binding protein 5
ILMN_1799848	1.14e-55	5.77e-59	-29.9609	123.951	-6.02035	154091031	ANKRD22	ankyrin repeat domain 22
ILMN_1707979	1.55e-55	8.2e-59	-29.8652	123.602	-3.83613	55925611	CARD17	caspase recruitment domain family member 17
ILMN_1756953	1.62e-55	8.9e-59	-29.8428	123.521	-3.81318	157671914	GBP6	guanylate binding protein family member 6
ILMN_1776157	2.16e-54	1.24e-57	-29.1353	120.917	-4.87461	542133092	2024-09-04	septin 4
ILMN_1784380	2.26e-54	1.34e-57	-29.1137	120.836	-2.73637	194578892	DTX3L	deltex E3 ubiquitin ligase 3L
ILMN_1780831	4.15e-54	2.55e-57	-28.9429	120.2	-3.33469	333033790	SLC6A12	solute carrier family 6 member 12
ILMN_1701455	5e-54	3.17e-57	-28.8844	119.981	-2.90654	209915567	FBXO6	F-box protein 6
ILMN_2132599	5e-54	3.28e-57	-28.8757	119.949	-5.11759	154091031	ANKRD22	ankyrin repeat domain 22
ILMN_3247506	8.01e-54	5.43e-57	-28.7426	119.45	-4.5904	NA
ILMN_1747195	2.98e-53	2.08e-56	-28.3897	118.119	-2.00199	73747874	PSMB8	proteasome subunit beta 8
ILMN_1727271	3.61e-53	2.6e-56	-28.3313	117.897	-3.79182	47419915	WARS	tryptophanyl-tRNA synthetase
ILMN_2405521	3.79e-53	2.82e-56	-28.3104	117.818	-2.37058	NA
ILMN_2370976	3.79e-53	2.89e-56	-28.3036	117.792	-3.38079	215422326	MYOF	myoferlin
ILMN_1845037	3.96e-53	3.1e-56	-28.2855	117.723	-2.74339	22658346	LOC100419583	ring finger protein 4 pseudogene
ILMN_2391051	5.72e-53	4.6e-56	-28.1823	117.331	-4.53917	349732138	FCGR1B	Fc fragment of IgG receptor Ib
ILMN_2198376	1.17e-52	9.7e-56	-27.989	116.592	-1.72405	156713440	PSMA4	proteasome subunit alpha 4
ILMN_1810289	1.46e-52	1.24e-55	-27.9259	116.35	-3.40218	215422327	MYOF	myoferlin
ILMN_1691156	1.87e-52	1.62e-55	-27.8563	116.083	-2.26501	71274112	MT1A	metallothionein 1A
ILMN_1656501	3.45e-52	3.07e-55	-27.692	115.45	-2.26113	62865889	DUSP5	dual specificity phosphatase 5
ILMN_1676448	4.98e-52	4.54e-55	-27.5917	115.062	-2.02126	751868087	WDFY1	WD repeat and FYVE domain containing 1
ILMN_1786612	5.69e-52	5.3e-55	-27.5519	114.908	-2.23602	30410791	PSME2	proteasome activator subunit 2
ILMN_1710923	6.38e-52	6.11e-55	-27.5157	114.767	-2.64811	543583712	SLAMF7	SLAM family member 7
ILMN_1654389	6.38e-52	6.21e-55	-27.5112	114.75	-4.09026	NA
ILMN_1769520	8.02e-52	7.98e-55	-27.4473	114.502	-2.34104	332078505	UBE2L6	ubiquitin conjugating enzyme E2 L6
ILMN_1751079	8.6e-52	8.74e-55	-27.4242	114.412	-3.05043	53759115	TAP1	transporter 1, ATP binding cassette subfamily B member
ILMN_3307659	1.17e-51	1.22e-54	-27.3386	114.079	-2.12835	170784805	SFT2D2	SFT2 domain containing 2
ILMN_2136089	1.17e-51	1.23e-54	-27.3362	114.069	-2.57633	NA
ILMN_1713058	1.55e-51	1.7e-54	-27.2553	113.754	-3.01176	165905600	PSTPIP2	proline-serine-threonine phosphatase interacting protein 2
ILMN_1795762	1.55e-51	1.71e-54	-27.2539	113.748	-1.78981	156616272	PLEK	pleckstrin
ILMN_2335813	1.71e-51	1.91e-54	-27.2246	113.634	-3.01164	66932969	GCH1	GTP cyclohydrolase 1
ILMN_1691364	2.1e-51	2.4e-54	-27.1676	113.411	-2.72938	189458858	STAT1	signal transducer and activator of transcription 1
ILMN_2167426	2.34e-51	2.73e-54	-27.1347	113.281	-2.52675	194328778	ASPHD2	aspartate beta-hydroxylase domain containing 2
ILMN_1737918	3.16e-51	3.74e-54	-27.055	112.969	-2.57368	87298824	C1QA	complement C1q A chain
ILMN_3302919	3.45e-51	4.16e-54	-27.0279	112.862	-3.3705	215422326	MYOF	myoferlin
ILMN_2325337	4.24e-51	5.21e-54	-26.9714	112.64	-2.60284	731184214	APOL2	apolipoprotein L2
ILMN_1782487	4.98e-51	6.23e-54	-26.9265	112.463	-3.98713	166091468	GBP1P1	guanylate binding protein 1 pseudogene 1
ILMN_2326512	5.57e-51	7.08e-54	-26.8943	112.336	-1.68294	380254454	CASP1	caspase 1
ILMN_1683178	2.68e-50	3.47e-53	-26.4967	110.759	-2.18239	223671934	JAK2	Janus kinase 2
ILMN_1756992	3.07e-50	4.03e-53	-26.459	110.609	-2.50661	324120951	MUC1	mucin 1, cell surface associated
ILMN_1767006	5.62e-50	7.5e-53	-26.305	109.992	-1.81866	73747874	PSMB8	proteasome subunit beta 8
ILMN_2326509	6.4e-50	8.67e-53	-26.2691	109.849	-1.73828	380254454	CASP1	caspase 1
ILMN_1720771	6.51e-50	9.03e-53	-26.259	109.808	-2.37079	187423911	STX11	syntaxin 11
ILMN_2402172	6.51e-50	9.09e-53	-26.2574	109.801	-3.38452	542133093	2024-09-04	septin 4
ILMN_1790100	8.2e-50	1.16e-52	-26.1964	109.557	-2.24373	194239693	DDIAS	DNA damage induced apoptosis suppressor
ILMN_1747744	1.24e-49	1.79e-52	-26.0909	109.132	-2.8561	108773776	LHFPL2	lipoma HMGIC fusion partner-like 2
ILMN_1774287	1.33e-49	1.94e-52	-26.0705	109.049	-1.92417	189181756	CFB	complement factor B
ILMN_1686454	1.78e-49	2.64e-52	-25.9948	108.744	-2.72485	38202233	TIFA	TRAF interacting protein with forkhead associated domain
ILMN_1910908	2.2e-49	3.31e-52	-25.9388	108.517	-2.11019	13726849
ILMN_1747589	2.33e-49	3.55e-52	-25.9218	108.448	-2.40121	29171728	HIST2H2AB	histone cluster 2, H2ab
ILMN_1657977	4.49e-49	6.94e-52	-25.758	107.783	-1.96755	117606352	MSRB2	methionine sulfoxide reductase B2
ILMN_2173975	5.36e-49	8.4e-52	-25.7115	107.594	-2.93512	54607028	RTP4	receptor transporter protein 4
ILMN_1678454	7.45e-49	1.18e-51	-25.6281	107.253	-1.77924	73622123	CASP4	caspase 4
ILMN_1811472	9.03e-49	1.45e-51	-25.578	107.049	-1.75531	526252792	KIF23	kinesin family member 23
ILMN_1758400	9.28e-49	1.51e-51	-25.5681	107.008	-2.33652	223278355	GRIN3A	glutamate ionotropic receptor NMDA type subunit 3A
ILMN_1732534	1.42e-48	2.34e-51	-25.4622	106.574	-1.81876	306966144	CHMP5	charged multivesicular body protein 5
ILMN_2233783	1.67e-48	2.79e-51	-25.4198	106.4	-3.44868	926657656	CD38	CD38 molecule
ILMN_1745374	2.96e-48	5.02e-51	-25.2781	105.818	-2.57488	306922357	IFI35	interferon induced protein 35
ILMN_1661809	3.21e-48	5.5e-51	-25.2559	105.726	-3.13431	338797740	PRRG4	proline rich and Gla domain 4
ILMN_1681721	3.25e-48	5.65e-51	-25.2497	105.7	-2.46417	387849325	OASL	2'-5'-oligoadenylate synthetase like
ILMN_2119297	3.45e-48	6.07e-51	-25.2323	105.628	-2.91255	341865547	SAMD4A	sterile alpha motif domain containing 4A
ILMN_1683792	4.66e-48	8.29e-51	-25.1574	105.319	-2.99452	41393560	LAP3	leucine aminopeptidase 3
ILMN_1686664	4.68e-48	8.42e-51	-25.1535	105.303	-2.82364	205277384	MT2A	metallothionein 2A
ILMN_1708728	4.77e-48	8.68e-51	-25.1462	105.272	-2.80635	574957222	H2AFJ	H2A histone family member J
ILMN_1679195	6.03e-48	1.11e-50	-25.0872	105.028	-1.75111	313760554	C20orf24	chromosome 20 open reading frame 24
ILMN_2387599	7.05e-48	1.31e-50	-25.047	104.862	-1.7947	313747550	C20orf24	chromosome 20 open reading frame 24
ILMN_1798270	7.67e-48	1.44e-50	-25.0241	104.767	-2.16993	169234727	SMCO4	single-pass membrane protein with coiled-coil domains 4
ILMN_1756862	7.83e-48	1.49e-50	-25.0165	104.735	-2.64819	240849167	APOL3	apolipoprotein L3
ILMN_1708375	7.93e-48	1.54e-50	-25.009	104.704	-2.15652	196049386	IRF1	interferon regulatory factor 1
ILMN_1701613	7.93e-48	1.54e-50	-25.0081	104.7	-2.38142	574957126	RARRES3	retinoic acid receptor responder 3
ILMN_1682098	8.56e-48	1.69e-50	-24.9873	104.614	-1.7851	156713440	PSMA4	proteasome subunit alpha 4
ILMN_3295494	1.09e-47	2.18e-50	-24.9263	104.36	-3.09188	NA
ILMN_1687201	2.23e-47	4.49e-50	-24.7535	103.639	-2.22185	87162462	APOL6	apolipoprotein L6
ILMN_1667199	2.24e-47	4.55e-50	-24.7507	103.627	-2.24222	403420578	SQRDL	sulfide quinone reductase-like (yeast)
ILMN_2261600	3.3e-47	6.79e-50	-24.6556	103.229	-4.01096	349732137	FCGR1B	Fc fragment of IgG receptor Ib
ILMN_1660031	3.38e-47	7.02e-50	-24.6475	103.195	-1.95529	469832281	P2RY6	pyrimidinergic receptor P2Y6
ILMN_1723480	4.3e-47	9.02e-50	-24.5882	102.946	-1.9768	542133069	BST2	bone marrow stromal cell antigen 2
ILMN_1801246	4.42e-47	9.36e-50	-24.5794	102.909	-2.02521	150010588	IFITM1	interferon induced transmembrane protein 1
ILMN_1693287	4.42e-47	9.45e-50	-24.5773	102.9	-1.70327	304766540	POMP	proteasome maturation protein
ILMN_1691731	4.43e-47	9.56e-50	-24.5745	102.888	-2.31296	154813198	PARP14	poly(ADP-ribose) polymerase family member 14
ILMN_1796179	4.56e-47	9.94e-50	-24.5653	102.85	-2.08001	301601626	HIST1H2BK	histone cluster 1, H2bk
ILMN_2176063	5.77e-47	1.27e-49	-24.5074	102.606	-4.29986	167621452	FCGR1A	Fc fragment of IgG receptor Ia
ILMN_1665291	1.02e-46	2.28e-49	-24.3699	102.025	-1.71338	343403795	NUB1	negative regulator of ubiquitin like proteins 1
ILMN_1761793	1.31e-46	2.93e-49	-24.3107	101.775	-1.87964	211938438	APOL1	apolipoprotein L1
ILMN_1859584	1.36e-46	3.09e-49	-24.298	101.721	-3.77166	10439674	LOC101930164	uncharacterized LOC101930164
ILMN_1788802	1.57e-46	3.6e-49	-24.2625	101.571	-2.5093	66932966	GCH1	GTP cyclohydrolase 1
ILMN_1659688	1.98e-46	4.57e-49	-24.2065	101.333	-3.29848	221316752	LGALS3BP	galectin 3 binding protein
ILMN_2283388	2.69e-46	6.28e-49	-24.1321	101.017	-1.58804	313747550	C20orf24	chromosome 20 open reading frame 24
ILMN_1782403	2.7e-46	6.35e-49	-24.1292	101.005	-1.72231	302191685	PRR11	proline rich 11
ILMN_1791759	2.72e-46	6.46e-49	-24.1255	100.989	-4.24252	323422857	CXCL10	C-X-C motif chemokine ligand 10
ILMN_1751234	3.51e-46	8.41e-49	-24.0638	100.726	-1.40402	274321461	C1GALT1C1	C1GALT1 specific chaperone 1
ILMN_1693009	4.31e-46	1.04e-48	-24.0141	100.514	-1.67229	95147561	FGL2	fibrinogen like 2
ILMN_2384181	4.35e-46	1.06e-48	-24.0103	100.498	-3.51182	NA
ILMN_2374036	4.67e-46	1.15e-48	-23.9916	100.418	-2.60075	125987604	CTSL	cathepsin L
ILMN_1651498	4.74e-46	1.17e-48	-23.9861	100.395	-2.61828	209413759	GADD45G	growth arrest and DNA damage inducible gamma
ILMN_2230862	5.12e-46	1.28e-48	-23.966	100.309	-1.65062	296040503	GYG1	glycogenin 1
ILMN_1720838	5.33e-46	1.34e-48	-23.9548	100.261	-1.3552	4503300	DECR1	2,4-dienoyl-CoA reductase 1, mitochondrial
ILMN_1737580	6.49e-46	1.65e-48	-23.9071	100.057	-1.8096	313482862	DESI1	desumoylating isopeptidase 1
ILMN_1774077	6.55e-46	1.68e-48	-23.9028	100.038	-2.19548	520975408	GBP2	guanylate binding protein 2
ILMN_2388547	7.59e-46	1.96e-48	-23.8667	99.8836	-3.28314	388240825	EPSTI1	epithelial stromal interaction 1 (breast)
ILMN_1690105	1.13e-45	2.94e-48	-23.7732	99.4822	-2.51323	189458859	STAT1	signal transducer and activator of transcription 1
ILMN_2277537	1.3e-45	3.44e-48	-23.7367	99.3255	-2.43131	115298653	MUTYH	mutY DNA glycosylase
ILMN_1758104	1.3e-45	3.44e-48	-23.7366	99.3248	-1.6402	290641374	PRPS2	phosphoribosyl pyrophosphate synthetase 2
ILMN_1681601	1.36e-45	3.63e-48	-23.724	99.2709	-1.48028	1024336733	SUCNR1	succinate receptor 1
ILMN_1779070	1.59e-45	4.27e-48	-23.6866	99.1095	-2.0798	542133070	APOL4	apolipoprotein L4
ILMN_1721127	1.96e-45	5.33e-48	-23.6357	98.8901	-2.24689	446713902	HIST1H3D	histone cluster 1, H3d
ILMN_1700257	1.96e-45	5.35e-48	-23.6347	98.8858	-2.00294	192807337	C4orf32	chromosome 4 open reading frame 32
ILMN_2148847	1.98e-45	5.45e-48	-23.6304	98.8675	-1.50218	217416417	AKIRIN2	akirin 2
ILMN_3215715	2.2e-45	6.12e-48	-23.6038	98.7527	-2.94196	NA
ILMN_1667707	2.21e-45	6.17e-48	-23.6016	98.7432	-1.73642	221139766	SPCS3	signal peptidase complex subunit 3
ILMN_1691717	2.25e-45	6.33e-48	-23.5958	98.7179	-2.04002	306035189	RHBDF2	rhomboid 5 homolog 2
ILMN_1680314	2.44e-45	6.91e-48	-23.5757	98.6313	-1.53548	349732252	TXN	thioredoxin
ILMN_2399431	3.29e-45	9.41e-48	-23.5045	98.3234	-1.86653	290641374	PRPS2	phosphoribosyl pyrophosphate synthetase 2
ILMN_1777325	3.31e-45	9.52e-48	-23.502	98.3122	-2.09543	189458859	STAT1	signal transducer and activator of transcription 1
ILMN_1731044	3.49e-45	1.01e-47	-23.4879	98.2512	-2.07661	142356949	KCTD14	potassium channel tetramerization domain containing 14
ILMN_1774733	3.65e-45	1.07e-47	-23.4754	98.197	-3.40259	4507232	SOCS1	suppressor of cytokine signaling 1
ILMN_2159272	3.65e-45	1.07e-47	-23.4745	98.1933	-2.00989	190014604	PDCD1LG2	programmed cell death 1 ligand 2
ILMN_1768973	3.78e-45	1.12e-47	-23.4647	98.1508	-3.04254	27436923	HIST2H2AC	histone cluster 2, H2ac
ILMN_1754045	6.14e-45	1.83e-47	-23.3518	97.6608	-1.54803	167860136	FANCL	Fanconi anemia complementation group L
ILMN_1743199	7.61e-45	2.29e-47	-23.3011	97.4401	-1.8396	1005261235	EGR2	early growth response 2
ILMN_2119937	1.07e-44	3.23e-47	-23.222	97.0954	-1.31019	161169037	NDUFB3	NADH:ubiquinone oxidoreductase subunit B3
ILMN_1671482	1.93e-44	5.89e-47	-23.0856	96.4991	-2.6409	224494751	GALM	galactose mutarotase
ILMN_3307757	2.05e-44	6.3e-47	-23.0704	96.4323	-1.99377	427197599	SCIMP	SLP adaptor and CSK interacting membrane protein
ILMN_1676588	2.48e-44	7.67e-47	-23.0258	96.2368	-1.10243	56118222	CEPT1	choline/ethanolamine phosphotransferase 1
ILMN_1812995	2.62e-44	8.15e-47	-23.0117	96.1752	-2.57559	209364548	CTSL	cathepsin L
ILMN_1767894	2.69e-44	8.43e-47	-23.0041	96.1418	-1.72165	345525589	POLB	DNA polymerase beta
ILMN_1659047	3.17e-44	1e-46	-22.9656	95.9726	-2.72165	21328454	HIST2H2AA3	histone cluster 2, H2aa3
ILMN_1683678	3.19e-44	1.01e-46	-22.9628	95.9602	-2.74191	154426252	SPATS2L	spermatogenesis associated serine rich 2 like
ILMN_1664330	3.6e-44	1.15e-46	-22.9335	95.8315	-3.7064	296317298	CEACAM1	carcinoembryonic antigen related cell adhesion molecule 1
ILMN_2325338	3.66e-44	1.18e-46	-22.9283	95.8084	-2.50509	731184214	APOL2	apolipoprotein L2
ILMN_2410038	4.21e-44	1.36e-46	-22.8955	95.6641	-1.73388	215983091	FAM111A	family with sequence similarity 111 member A
ILMN_2038776	4.21e-44	1.37e-46	-22.8937	95.6562	-1.59457	349732252	TXN	thioredoxin
ILMN_1731224	6.73e-44	2.21e-46	-22.7864	95.1833	-2.44245	226371705	PARP9	poly(ADP-ribose) polymerase family member 9
ILMN_1764090	8.36e-44	2.76e-46	-22.7362	94.9612	-1.40865	298566318	AK4	adenylate kinase 4
ILMN_3258424	8.58e-44	2.85e-46	-22.7288	94.9287	-1.29452	NA
ILMN_1740265	8.63e-44	2.89e-46	-22.7261	94.9169	-2.44494	75709213	ACOT7	acyl-CoA thioesterase 7
ILMN_2121568	1.02e-43	3.44e-46	-22.6865	94.7416	-2.04938	157671914	GBP6	guanylate binding protein family member 6
ILMN_1797522	1.02e-43	3.46e-46	-22.6852	94.7357	-1.85519	167466211	DUSP3	dual specificity phosphatase 3
ILMN_1783333	1.04e-43	3.54e-46	-22.6805	94.715	-1.29739	215490013	CMC2	C-X9-C motif containing 2
ILMN_1663347	1.11e-43	3.8e-46	-22.6643	94.6433	-3.21243	215422389	OTOF	otoferlin
ILMN_1731001	1.14e-43	3.94e-46	-22.6561	94.6066	-1.31656	733605834	ERICH1	glutamate rich 1
ILMN_3237376	1.93e-43	6.69e-46	-22.5374	94.0799	-2.50012	557440805	GRAMD1B	GRAM domain containing 1B
ILMN_1701621	2.01e-43	7.03e-46	-22.5265	94.0314	-2.71573	153791312	SCO2	SCO2 cytochrome c oxidase assembly protein
ILMN_2342835	2.05e-43	7.19e-46	-22.5213	94.0083	-3.71732	125625351	P2RY14	purinergic receptor P2Y14
ILMN_1805750	2.11e-43	7.46e-46	-22.5131	93.9718	-3.93335	148612841	IFITM3	interferon induced transmembrane protein 3
ILMN_1716815	2.13e-43	7.57e-46	-22.5099	93.9574	-3.37582	296317301	CEACAM1	carcinoembryonic antigen related cell adhesion molecule 1
ILMN_1746819	2.43e-43	8.68e-46	-22.4793	93.8215	-1.66749	38016946	C5	complement component 5
ILMN_2144426	2.55e-43	9.19e-46	-22.4666	93.7646	-2.85642	21328454	HIST2H2AA3	histone cluster 2, H2aa3
ILMN_1701914	2.61e-43	9.46e-46	-22.4601	93.7357	-2.77859	292658763	CD274	CD274 molecule
ILMN_1808132	2.98e-43	1.09e-45	-22.4294	93.5987	-2.4793	1002341791	FAS	Fas cell surface death receptor
ILMN_1745242	3.37e-43	1.24e-45	-22.4005	93.4699	-2.73333	176865826	PLSCR1	phospholipid scramblase 1
ILMN_1798181	3.75e-43	1.38e-45	-22.3755	93.3584	-2.61779	98985817	IRF7	interferon regulatory factor 7
ILMN_2371911	4.1e-43	1.52e-45	-22.3543	93.2636	-1.57048	324120952	MUC1	mucin 1, cell surface associated
ILMN_2376108	4.99e-43	1.86e-45	-22.3095	93.0631	-1.90824	73747923	PSMB9	proteasome subunit beta 9
ILMN_1807423	5.12e-43	1.92e-45	-22.3024	93.0316	-2.27038	30795211	IGF2BP3	insulin like growth factor 2 mRNA binding protein 3
ILMN_1756326	5.58e-43	2.1e-45	-22.2822	92.9409	-2.08166	756761811	CKS2	CDC28 protein kinase regulatory subunit 2
ILMN_1745356	6.08e-43	2.3e-45	-22.2617	92.8492	-2.36706	692314725	CXCL9	C-X-C motif chemokine ligand 9
ILMN_1749244	6.53e-43	2.49e-45	-22.2447	92.773	-1.56228	725503308	LYRM1	LYR motif containing 1
ILMN_1750674	8.36e-43	3.2e-45	-22.1887	92.5216	-2.13585	756761786	SDSL	serine dehydratase like
ILMN_1685824	8.9e-43	3.43e-45	-22.1735	92.4537	-1.94048	163644314	B4GALT5	beta-1,4-galactosyltransferase 5
ILMN_1740572	9.19e-43	3.56e-45	-22.165	92.4156	-2.55767	296080702	TCN2	transcobalamin 2
ILMN_3307700	9.24e-43	3.6e-45	-22.1627	92.4053	-1.76688	221139766	SPCS3	signal peptidase complex subunit 3
ILMN_1765994	9.7e-43	3.8e-45	-22.1508	92.3516	-2.20471	238550205	ZBP1	Z-DNA binding protein 1
ILMN_2363621	1.01e-42	3.97e-45	-22.1411	92.3079	-1.65487	42718014	RBBP8	RB binding protein 8, endonuclease
ILMN_1716678	1.02e-42	4.06e-45	-22.1362	92.2861	-1.43052	29171756	NPC2	NPC intracellular cholesterol transporter 2
ILMN_1726591	1.03e-42	4.11e-45	-22.1331	92.2721	-2.05108	62953111	CARD16	caspase recruitment domain family member 16
ILMN_2349610	1.64e-42	6.56e-45	-22.0301	91.8082	-1.46073	223718572	DPH3	diphthamide biosynthesis 3
ILMN_1781373	1.77e-42	7.12e-45	-22.012	91.7265	-2.13295	395393979	IFIH1	interferon induced with helicase C domain 1
ILMN_1801307	1.85e-42	7.46e-45	-22.0015	91.6793	-2.41302	300193030	TNFSF10	tumor necrosis factor superfamily member 10
ILMN_2129877	1.86e-42	7.55e-45	-21.9988	91.667	-1.58843	557357722	PARP11	poly(ADP-ribose) polymerase family member 11
ILMN_1764036	2.12e-42	8.66e-45	-21.9688	91.5314	-2.82939	125625351	P2RY14	purinergic receptor P2Y14
ILMN_1656310	2.19e-42	9.02e-45	-21.9598	91.4909	-5.24124	323668304	IDO1	indoleamine 2,3-dioxygenase 1
ILMN_1758250	2.22e-42	9.17e-45	-21.9562	91.4745	-2.23886	219879804	TRAFD1	TRAF-type zinc finger domain containing 1
ILMN_2413808	2.43e-42	1.01e-44	-21.9355	91.3812	-1.46844	91106722	CD53	CD53 molecule
ILMN_1736863	2.53e-42	1.05e-44	-21.9255	91.3361	-2.55944	512749781	TMEM140	transmembrane protein 140
ILMN_3251560	2.86e-42	1.2e-44	-21.8969	91.2063	-1.44727	225007608	TMEM167A	transmembrane protein 167A
ILMN_3280402	2.86e-42	1.2e-44	-21.8961	91.2027	-2.15102	NA
ILMN_1708881	5.31e-42	2.25e-44	-21.759	90.5813	-1.98588	734520287	RAB20	RAB20, member RAS oncogene family
ILMN_1687998	5.74e-42	2.44e-44	-21.7407	90.4982	-1.28615	198386337	LPGAT1	lysophosphatidylglycerol acyltransferase 1
ILMN_1739967	5.76e-42	2.46e-44	-21.7388	90.4893	-1.30454	309747068	TBK1	TANK binding kinase 1
ILMN_1704094	6.02e-42	2.59e-44	-21.7282	90.4415	-1.55248	532691768	PSMA6	proteasome subunit alpha 6
ILMN_1714730	6.39e-42	2.76e-44	-21.7142	90.3774	-2.95052	NA
ILMN_2373763	6.86e-42	2.98e-44	-21.6975	90.3015	-2.2622	388596694	CASP7	caspase 7
ILMN_1665909	7.09e-42	3.09e-44	-21.689	90.2631	-1.17618	410110897	LASP1	LIM and SH3 protein 1
ILMN_1718033	7.78e-42	3.41e-44	-21.6678	90.1662	-1.35306	164663807	LYPD5	LY6/PLAUR domain containing 5
ILMN_1750321	7.88e-42	3.47e-44	-21.6639	90.1488	-1.76154	257467635	TRANK1	tetratricopeptide repeat and ankyrin repeat containing 1
ILMN_1729115	8.2e-42	3.63e-44	-21.6541	90.1038	-2.58809	NA
ILMN_2054019	9.19e-42	4.09e-44	-21.6281	89.9857	-3.51027	193083170	ISG15	ISG15 ubiquitin-like modifier
ILMN_1703108	9.27e-42	4.14e-44	-21.6252	89.9721	-2.12435	332078505	UBE2L6	ubiquitin conjugating enzyme E2 L6
ILMN_1800261	1e-41	4.51e-44	-21.6069	89.8886	-1.65333	57013275	TUBA1B	tubulin alpha 1b
ILMN_1785857	1.02e-41	4.62e-44	-21.6012	89.8627	-1.02148	NA
ILMN_1733998	1.02e-41	4.63e-44	-21.6008	89.8609	-3.31055	NA
ILMN_1678766	1.29e-41	5.89e-44	-21.5486	89.6225	-1.58231	618468206	DYNLT1	dynein light chain Tctex-type 1
ILMN_1683250	1.33e-41	6.1e-44	-21.5406	89.5863	-2.41604	NA
ILMN_1779252	1.39e-41	6.41e-44	-21.53	89.5378	-2.01827	313760627	TRIM22	tripartite motif containing 22
ILMN_1672496	1.49e-41	6.87e-44	-21.5147	89.4678	-1.57699	930588910	DNAJA1	DnaJ heat shock protein family (Hsp40) member A1
ILMN_1664303	1.69e-41	7.81e-44	-21.4869	89.3404	-1.5214	148728163	HTATIP2	HIV-1 Tat interactive protein 2
ILMN_1674811	1.81e-41	8.47e-44	-21.4694	89.2603	-2.93336	387849326	OASL	2'-5'-oligoadenylate synthetase like
ILMN_1659913	1.81e-41	8.49e-44	-21.4688	89.2579	-1.55424	735661405	ISG20	interferon stimulated exonuclease gene 20
ILMN_2371724	1.9e-41	8.91e-44	-21.4583	89.2095	-3.37779	296317301	CEACAM1	carcinoembryonic antigen related cell adhesion molecule 1
ILMN_2373062	1.95e-41	9.2e-44	-21.4514	89.178	-1.91563	306035188	RHBDF2	rhomboid 5 homolog 2
ILMN_2273053	2e-41	9.53e-44	-21.4436	89.142	-1.49732	NA
ILMN_2115340	2e-41	9.55e-44	-21.4432	89.1405	-1.84637	29553982	HIST2H4A	histone cluster 2, H4a
ILMN_1758939	2.01e-41	9.62e-44	-21.4416	89.133	-1.57843	93141034	RIPK2	receptor interacting serine/threonine kinase 2
ILMN_3242900	2.25e-41	1.08e-43	-21.4163	89.0171	-2.63696	106775677	HIST2H2AA4	histone cluster 2, H2aa4
ILMN_2246882	2.3e-41	1.11e-43	-21.4101	88.9887	-2.20452	217330599	SP140	SP140 nuclear body protein
ILMN_1734229	2.39e-41	1.16e-43	-21.4012	88.9477	-1.56264	112382248	SPPL2A	signal peptide peptidase like 2A
ILMN_1711909	2.74e-41	1.34e-43	-21.3703	88.8059	-1.68846	222537736	EDEM2	ER degradation enhancing alpha-mannosidase like protein 2
ILMN_1682761	2.86e-41	1.4e-43	-21.3606	88.7614	-1.70982	427197599	SCIMP	SLP adaptor and CSK interacting membrane protein
ILMN_1808591	2.99e-41	1.47e-43	-21.3497	88.7114	-2.011	NA
ILMN_1749629	3.35e-41	1.65e-43	-21.3242	88.5944	-1.3899	32307160	CUL1	cullin 1
ILMN_2053527	3.42e-41	1.69e-43	-21.319	88.5701	-2.61351	226371705	PARP9	poly(ADP-ribose) polymerase family member 9
ILMN_1753758	3.45e-41	1.72e-43	-21.3161	88.5567	-1.57768	62422574	IL27	interleukin 27
ILMN_1751615	3.85e-41	1.92e-43	-21.2915	88.4439	-1.0707	1003088708	COQ10B	coenzyme Q10B
ILMN_1790537	3.88e-41	1.95e-43	-21.2884	88.4297	-2.42169	751368095	RMI2	RecQ mediated genome instability 2
ILMN_1802355	4.19e-41	2.11e-43	-21.2711	88.3498	-1.40411	224493705	RBM18	RNA binding motif protein 18
ILMN_2091347	4.66e-41	2.36e-43	-21.2471	88.2396	-1.34794	538917457	IDH1	isocitrate dehydrogenase (NADP(+)) 1, cytosolic
ILMN_2332250	5.49e-41	2.8e-43	-21.2102	88.0691	-2.42763	75709207	ACOT7	acyl-CoA thioesterase 7
ILMN_1670238	5.49e-41	2.8e-43	-21.2101	88.0689	-2.83371	523498708	CDC45	cell division cycle 45
ILMN_3239965	6.4e-41	3.28e-43	-21.1759	87.9111	-4.97337	323668304	IDO1	indoleamine 2,3-dioxygenase 1
ILMN_1803464	6.53e-41	3.36e-43	-21.1707	87.8872	-1.80206	166197665	PHTF1	putative homeodomain transcription factor 1
ILMN_2167416	6.75e-41	3.49e-43	-21.1628	87.8505	-1.81361	303324540	MR1	major histocompatibility complex, class I-related
ILMN_1808566	6.92e-41	3.59e-43	-21.1566	87.822	-1.52547	74027271	MFSD13A	major facilitator superfamily domain containing 13A
ILMN_1724493	8.7e-41	4.53e-43	-21.1063	87.5893	-1.49476	221139696	LYSMD2	LysM domain containing 2
ILMN_2106725	8.83e-41	4.62e-43	-21.1022	87.5704	-2.69143	114687641	NCF1B	neutrophil cytosolic factor 1B pseudogene
ILMN_1656293	9.61e-41	5.05e-43	-21.0831	87.4822	-1.57064	1007372043	GOSR2	golgi SNAP receptor complex member 2
ILMN_3190833	1.13e-40	5.96e-43	-21.0474	87.3169	-2.68536	195972794	CCRL2	C-C motif chemokine receptor like 2
ILMN_1748651	1.15e-40	6.1e-43	-21.0421	87.2924	-1.35094	542133060	PSMB3	proteasome subunit beta 3
ILMN_1814305	1.18e-40	6.27e-43	-21.0364	87.2658	-1.35234	300863103	SAMD9	sterile alpha motif domain containing 9
ILMN_1776582	1.25e-40	6.69e-43	-21.0225	87.2013	-1.43465	291045188	PDK3	pyruvate dehydrogenase kinase 3
ILMN_1796682	1.29e-40	6.91e-43	-21.0155	87.169	-1.94904	729042234	PARP3	poly(ADP-ribose) polymerase family member 3
ILMN_1778599	1.48e-40	7.93e-43	-20.9858	87.0314	-1.83974	217330600	SP140	SP140 nuclear body protein
ILMN_1780465	1.86e-40	1e-42	-20.9353	86.797	-2.71566	31747574	CLEC5A	C-type lectin domain family 5 member A
ILMN_2284998	1.95e-40	1.06e-42	-20.9246	86.747	-1.51092	122939207	SP100	SP100 nuclear antigen
ILMN_1753342	1.97e-40	1.07e-42	-20.9217	86.7335	-1.52329	654823989	SAT1	spermidine/spermine N1-acetyltransferase 1
ILMN_1679912	1.97e-40	1.08e-42	-20.92	86.7259	-1.52428	223718576	DPH3	diphthamide biosynthesis 3
ILMN_1758938	1.98e-40	1.09e-42	-20.9184	86.7181	-1.74082	111074527	SLC31A2	solute carrier family 31 member 2
ILMN_1662843	2.35e-40	1.29e-42	-20.8809	86.5439	-1.4082	91106722	CD53	CD53 molecule
ILMN_1713892	2.52e-40	1.39e-42	-20.8654	86.4715	-1.03413	961525474	SMIM14	small integral membrane protein 14
ILMN_1760858	2.53e-40	1.4e-42	-20.8634	86.4624	-1.11101	40548385	RAB8A	RAB8A, member RAS oncogene family
ILMN_1701882	2.86e-40	1.59e-42	-20.8364	86.3365	-1.75239	155029536	FAM72B	family with sequence similarity 72 member B
ILMN_2258409	2.92e-40	1.63e-42	-20.8312	86.3122	-2.47634	125625351	P2RY14	purinergic receptor P2Y14
ILMN_2397954	3.49e-40	1.96e-42	-20.7923	86.1313	-1.95089	729042216	PARP3	poly(ADP-ribose) polymerase family member 3
ILMN_2358540	4e-40	2.26e-42	-20.7622	85.9905	-1.39246	222446645	RBMS1	RNA binding motif single stranded interacting protein 1
ILMN_1664511	4.04e-40	2.28e-42	-20.7597	85.9788	-2.15447	215820615	NDC80	NDC80, kinetochore complex component
ILMN_1752213	4.31e-40	2.45e-42	-20.7447	85.9086	-1.26961	197304734	TMEM60	transmembrane protein 60
ILMN_1799467	4.36e-40	2.48e-42	-20.7417	85.895	-2.57711	745399079	SAMD9L	sterile alpha motif domain containing 9 like
ILMN_1726769	4.55e-40	2.6e-42	-20.7319	85.8489	-1.6753	271398238	CNDP2	CNDP dipeptidase 2 (metallopeptidase M20 family)
ILMN_2119945	4.68e-40	2.69e-42	-20.7248	85.8159	-1.30024	161169037	NDUFB3	NADH:ubiquinone oxidoreductase subunit B3
ILMN_1683450	5.08e-40	2.92e-42	-20.7068	85.7319	-3.07504	188497628	CDCA5	cell division cycle associated 5
ILMN_2364376	5.87e-40	3.39e-42	-20.6751	85.5834	-1.25805	510785736	ILK	integrin linked kinase
ILMN_1769566	6.02e-40	3.49e-42	-20.669	85.5551	-1.49438	523704483	ATG3	autophagy related 3
ILMN_2413898	6.27e-40	3.65e-42	-20.6594	85.5099	-2.23049	296011004	MCM10	minichromosome maintenance 10 replication initiation factor
ILMN_1690921	7.05e-40	4.12e-42	-20.6339	85.3905	-1.86994	291219920	STAT2	signal transducer and activator of transcription 2
ILMN_1696597	7.34e-40	4.3e-42	-20.6245	85.3464	-1.72912	54607105	HMCES	5-hydroxymethylcytosine (hmC) binding, ES cell-specific
ILMN_1670609	7.81e-40	4.59e-42	-20.6106	85.2815	-1.79676	72004264	ATOX1	antioxidant 1 copper chaperone
ILMN_1798827	7.99e-40	4.72e-42	-20.6049	85.2547	-1.38051	221136780	SRBD1	S1 RNA binding domain 1
ILMN_1798233	8.05e-40	4.77e-42	-20.6025	85.2433	-2.272	73747923	PSMB9	proteasome subunit beta 9
ILMN_1664216	9.56e-40	5.69e-42	-20.5652	85.0687	-1.70663	50593013	NKIRAS1	NFKB inhibitor interacting Ras like 1
ILMN_2110496	1.04e-39	6.21e-42	-20.5467	84.9818	-1.2752	154426301	C21orf91	chromosome 21 open reading frame 91
ILMN_1779711	1.06e-39	6.34e-42	-20.5423	84.9612	-1.78605	555943896	DTL	denticleless E3 ubiquitin protein ligase homolog
ILMN_1709348	1.13e-39	6.82e-42	-20.5269	84.8885	-2.02862	327365354	ALDH1A1	aldehyde dehydrogenase 1 family member A1
ILMN_1766045	1.18e-39	7.12e-42	-20.5177	84.8453	-1.49645	331284128	SH3GLB1	SH3 domain containing GRB2 like endophilin B1
ILMN_2401730	1.21e-39	7.32e-42	-20.5118	84.8178	-1.61454	274321488	C1GALT1C1	C1GALT1 specific chaperone 1
ILMN_1801130	1.36e-39	8.26e-42	-20.4861	84.6968	-1.22412	375493499	STOML1	stomatin like 1
ILMN_1792078	1.43e-39	8.73e-42	-20.4744	84.6416	-1.1483	40807455	RNF114	ring finger protein 114
ILMN_1737964	1.57e-39	9.58e-42	-20.4546	84.5487	-1.58006	94721310	MFSD14B	major facilitator superfamily domain containing 14B
ILMN_1775692	1.66e-39	1.02e-41	-20.4413	84.4859	-1.55202	311771747	EIF4G3	eukaryotic translation initiation factor 4 gamma 3
ILMN_1758623	1.68e-39	1.03e-41	-20.4388	84.4742	-2.88259	342837700	HIST1H2BD	histone cluster 1, H2bd
ILMN_2349459	1.75e-39	1.08e-41	-20.4284	84.4254	-2.8213	59859877	BIRC5	baculoviral IAP repeat containing 5
ILMN_2390299	1.86e-39	1.15e-41	-20.4152	84.3631	-1.96095	73747873	PSMB8	proteasome subunit beta 8
ILMN_1758315	1.92e-39	1.19e-41	-20.4081	84.3294	-1.34861	293597570	SLC9A9	solute carrier family 9 member A9
ILMN_1656011	1.98e-39	1.23e-41	-20.4011	84.2965	-2.18744	56682943	RGS1	regulator of G-protein signaling 1
ILMN_1750088	2.17e-39	1.36e-41	-20.3803	84.1984	-2.02833	388556523	VRK2	vaccinia related kinase 2
ILMN_1694757	2.25e-39	1.42e-41	-20.3718	84.1586	-1.20158	209364548	CTSL	cathepsin L
ILMN_2404512	2.66e-39	1.68e-41	-20.3361	83.9901	-1.39009	156105678	PSEN2	presenilin 2
ILMN_1779257	3.13e-39	1.98e-41	-20.3012	83.8249	-2.17082	720642758	CD40	CD40 molecule
ILMN_1795181	3.25e-39	2.06e-41	-20.2928	83.7855	-1.9093	222831594	DDX60	DEXD/H-box helicase 60
ILMN_2169152	3.27e-39	2.08e-41	-20.2908	83.776	-1.54252	1005261257	SRGN	serglycin
ILMN_1800078	3.54e-39	2.26e-41	-20.2733	83.6929	-2.01672	214832073	LMO2	LIM domain only 2
ILMN_1747911	3.58e-39	2.3e-41	-20.2701	83.678	-2.5719	281427275	CDK1	cyclin dependent kinase 1
ILMN_1793410	3.73e-39	2.4e-41	-20.2608	83.6339	-1.49491	208879457	SNTB1	syntrophin beta 1
ILMN_1657871	3.77e-39	2.43e-41	-20.2579	83.6202	-4.28726	90186265	RSAD2	radical S-adenosyl methionine domain containing 2
ILMN_1786065	4.09e-39	2.65e-41	-20.2401	83.5357	-2.6827	586798162	UHRF1	ubiquitin like with PHD and ring finger domains 1
ILMN_1779163	4.45e-39	2.89e-41	-20.2216	83.4484	-1.25959	948284363	AAMDC	adipogenesis associated Mth938 domain containing
ILMN_2214232	4.49e-39	2.93e-41	-20.2191	83.4367	-1.46619	4757733	AIM2	absent in melanoma 2
ILMN_1701789	4.64e-39	3.04e-41	-20.2113	83.3996	-3.76766	576795828	IFIT3	interferon induced protein with tetratricopeptide repeats 3
ILMN_1708782	4.67e-39	3.07e-41	-20.2092	83.3894	-1.27	205277367	MFAP3	microfibrillar associated protein 3
ILMN_3251545	4.8e-39	3.16e-41	-20.2028	83.3594	-1.91435	306966144	CHMP5	charged multivesicular body protein 5
ILMN_3245659	5e-39	3.3e-41	-20.1936	83.3157	-2.3821	161621248	ERI1	exoribonuclease 1
ILMN_2230892	5.12e-39	3.39e-41	-20.1881	83.2897	-1.19235	391224481	IL10RB	interleukin 10 receptor subunit beta
ILMN_1722634	5.66e-39	3.76e-41	-20.1663	83.1863	-1.58654	297374833	NUCB1	nucleobindin 1
ILMN_1744517	5.77e-39	3.85e-41	-20.1613	83.1627	-1.36217	189163509	GNS	glucosamine (N-acetyl)-6-sulfatase
ILMN_1697742	6.18e-39	4.14e-41	-20.1463	83.0914	-1.43044	197333714	C3orf38	chromosome 3 open reading frame 38
ILMN_2126706	6.87e-39	4.61e-41	-20.1234	82.9825	-2.40175	310688956	LMNB1	lamin B1
ILMN_1797875	7.14e-39	4.81e-41	-20.1148	82.9419	-1.54425	324711027	ALOX5AP	arachidonate 5-lipoxygenase activating protein
ILMN_1718977	7.71e-39	5.21e-41	-20.0979	82.8615	-1.9336	299782594	GADD45B	growth arrest and DNA damage inducible beta
ILMN_1724474	8.03e-39	5.44e-41	-20.0889	82.8187	-2.67711	62953111	CARD16	caspase recruitment domain family member 16
ILMN_1764964	8.73e-39	5.93e-41	-20.0706	82.7317	-1.26293	167466167	IFNGR2	interferon gamma receptor 2 (interferon gamma transducer 1)
ILMN_1742618	9.15e-39	6.24e-41	-20.0601	82.6815	-2.54004	378925605	XAF1	XIAP associated factor 1
ILMN_1651496	9.32e-39	6.39e-41	-20.0551	82.658	-2.85488	342837700	HIST1H2BD	histone cluster 1, H2bd
ILMN_2078264	9.32e-39	6.39e-41	-20.055	82.6574	-1.3405	197333714	C3orf38	chromosome 3 open reading frame 38
ILMN_1751898	9.38e-39	6.45e-41	-20.053	82.6479	-1.64094	756140769	C12orf4	chromosome 12 open reading frame 4
ILMN_1734833	1e-38	6.9e-41	-20.039	82.5812	-1.57958	67189763	NBN	nibrin
ILMN_2273103	1.01e-38	6.98e-41	-20.0366	82.5697	-1.19191	334688827	ELK4	ELK4, ETS transcription factor
ILMN_2349061	1.09e-38	7.57e-41	-20.0197	82.4895	-3.05544	98985817	IRF7	interferon regulatory factor 7
ILMN_3239937	1.11e-38	7.72e-41	-20.0154	82.469	-1.59252	239735498	NUDT16P1	nudix hydrolase 16 pseudogene 1
ILMN_1727205	1.13e-38	7.89e-41	-20.0109	82.4473	-2.21864	58761491	ARHGEF10L	Rho guanine nucleotide exchange factor 10 like
ILMN_1781942	1.13e-38	7.92e-41	-20.0102	82.4439	-2.49354	217416397	HMMR	hyaluronan mediated motility receptor
ILMN_2125562	1.22e-38	8.56e-41	-19.9939	82.3662	-1.48452	952977830	MOB1A	MOB kinase activator 1A
ILMN_2112988	1.27e-38	8.96e-41	-19.9844	82.3211	-2.04691	528078527	NCF1C	neutrophil cytosolic factor 1C pseudogene
ILMN_1797001	1.3e-38	9.19e-41	-19.979	82.2954	-2.01783	77732514	DDX58	DEXD/H-box helicase 58
ILMN_2148819	1.38e-38	9.82e-41	-19.9652	82.2294	-1.58061	393715088	TUBA1A	tubulin alpha 1a
ILMN_2164242	1.5e-38	1.06e-40	-19.9485	82.1499	-1.28669	323668293	UBE2F	ubiquitin conjugating enzyme E2 F (putative)
ILMN_1724181	1.5e-38	1.07e-40	-19.9466	82.1409	-1.78434	323098327	IL15	interleukin 15
ILMN_1663751	1.52e-38	1.09e-40	-19.9441	82.1289	-1.40444	NA
ILMN_1754051	1.53e-38	1.1e-40	-19.9416	82.1169	-1.34868	153791760	RMI1	RecQ mediated genome instability 1
ILMN_2262901	1.57e-38	1.13e-40	-19.9359	82.0898	-1.50537	635172826	RUFY3	RUN and FYVE domain containing 3
ILMN_2129015	1.63e-38	1.18e-40	-19.9273	82.0489	-1.68136	927669119	AFF1	AF4/FMR2 family member 1
ILMN_2338038	1.67e-38	1.21e-40	-19.9216	82.0216	-1.30992	298566319	AK4	adenylate kinase 4
ILMN_1703335	1.82e-38	1.32e-40	-19.9035	81.9349	-1.38561	568384808	LACTB	lactamase beta
ILMN_1683026	1.94e-38	1.41e-40	-19.8897	81.869	-1.67712	325652084	PSMB10	proteasome subunit beta 10
ILMN_1755504	2.18e-38	1.6e-40	-19.8634	81.7435	-1.45007	386869298	CALCOCO2	calcium binding and coiled-coil domain 2
ILMN_1737599	2.18e-38	1.6e-40	-19.8633	81.7428	-1.487	283046695	TRIM5	tripartite motif containing 5
ILMN_2151818	2.19e-38	1.61e-40	-19.8617	81.7352	-1.38111	532691768	PSMA6	proteasome subunit alpha 6
ILMN_1710937	2.19e-38	1.62e-40	-19.8612	81.7326	-1.76141	112789561	IFI16	interferon gamma inducible protein 16
ILMN_1675186	2.77e-38	2.04e-40	-19.8124	81.4992	-1.27634	270265877	ME2	malic enzyme 2
ILMN_1766851	3.09e-38	2.29e-40	-19.7886	81.3851	-1.1831	375065836	TMEM126B	transmembrane protein 126B
ILMN_2358041	3.3e-38	2.45e-40	-19.7747	81.3185	-1.98403	800924417	NBN	nibrin
ILMN_1808305	3.53e-38	2.63e-40	-19.7596	81.2464	-1.2953	195927042	RTCA	RNA 3'-terminal phosphate cyclase
ILMN_2072296	3.65e-38	2.73e-40	-19.7524	81.2115	-2.07964	756761811	CKS2	CDC28 protein kinase regulatory subunit 2
ILMN_1678504	4.39e-38	3.29e-40	-19.7132	81.0236	-1.08977	570700823	RHOT1	ras homolog family member T1
ILMN_1754076	4.64e-38	3.49e-40	19.7011	80.9655	2.34485	54112396	CACNA2D3	calcium voltage-gated channel auxiliary subunit alpha2delta 3
ILMN_1723412	4.69e-38	3.53e-40	-19.6985	80.953	-1.84819	42716308	ASCL2	achaete-scute family bHLH transcription factor 2
ILMN_1806017	4.87e-38	3.68e-40	-19.6901	80.9128	-1.44727	528078350	PSME1	proteasome activator subunit 1
ILMN_1810953	5.12e-38	3.88e-40	-19.6793	80.8604	-1.81262	NA
ILMN_1788160	5.51e-38	4.18e-40	-19.6635	80.7848	-1.09366	187761329	KIF5B	kinesin family member 5B
ILMN_1700419	5.57e-38	4.24e-40	-19.6605	80.7705	-1.21503	157311582	TMEM208	transmembrane protein 208
ILMN_1695917	6.2e-38	4.74e-40	-19.6377	80.6607	-1.2387	208431821	C5orf15	chromosome 5 open reading frame 15
ILMN_1763907	6.52e-38	5e-40	-19.6268	80.6082	-2.49049	557357701	CENPW	centromere protein W
ILMN_2388155	6.69e-38	5.14e-40	-19.6207	80.5788	-1.30625	73622122	CASP3	caspase 3
ILMN_1756982	6.77e-38	5.21e-40	-19.6179	80.5654	-1.07627	48375182	CLIC1	chloride intracellular channel 1
ILMN_2347798	7.1e-38	5.48e-40	-19.6075	80.5152	-2.77884	94538329	IFI6	interferon alpha inducible protein 6
ILMN_1786125	7.23e-38	5.6e-40	-19.6031	80.4943	-2.69923	166197663	CCNA2	cyclin A2
ILMN_1731418	7.24e-38	5.62e-40	-19.6023	80.4903	-1.19833	190343007	SP110	SP110 nuclear body protein
ILMN_1737308	7.46e-38	5.81e-40	-19.5955	80.4573	-1.40551	169646771	GLRX	glutaredoxin
ILMN_1736819	7.68e-38	6e-40	-19.5888	80.4249	-1.2165	NA
ILMN_2092850	7.97e-38	6.25e-40	-19.5805	80.3854	-2.03014	315360641	HPSE	heparanase
ILMN_2109708	8.14e-38	6.41e-40	-19.5753	80.3603	-1.75313	384229046	TYMP	thymidine phosphorylase
ILMN_1912287	8.14e-38	6.41e-40	-19.5751	80.3589	-1.78088	27826545	SUCNR1	succinate receptor 1
ILMN_2297765	8.16e-38	6.44e-40	-19.5741	80.3544	-1.66016	238624127	KCNMA1	potassium calcium-activated channel subfamily M alpha 1
ILMN_1665455	8.46e-38	6.7e-40	-19.566	80.3155	-1.5409	1016841165	DCUN1D3	defective in cullin neddylation 1 domain containing 3
ILMN_1802708	8.67e-38	6.9e-40	-19.56	80.2861	-1.3798	222418656	BTN3A1	butyrophilin subfamily 3 member A1
ILMN_1760062	8.67e-38	6.9e-40	-19.5599	80.2857	-2.85829	166706910	IFI44	interferon induced protein 44
ILMN_1783276	8.7e-38	6.96e-40	-19.5583	80.2781	-1.70507	148839338	NEXN	nexilin F-actin binding protein
ILMN_1651237	8.7e-38	6.96e-40	-19.5582	80.2777	-2.61565	188497688	CDT1	chromatin licensing and DNA replication factor 1
ILMN_2094166	8.83e-38	7.08e-40	-19.5545	80.2599	-1.54193	306966144	CHMP5	charged multivesicular body protein 5
ILMN_2396956	9.24e-38	7.43e-40	-19.5447	80.2124	-1.32197	395627647	AKAP13	A-kinase anchoring protein 13
ILMN_2369221	9.27e-38	7.48e-40	-19.5433	80.2058	-1.71898	NA
ILMN_3199609	9.4e-38	7.6e-40	-19.54	80.1899	-1.40217	NA
ILMN_1739428	9.51e-38	7.71e-40	-19.537	80.1753	-2.59989	153082754	IFIT2	interferon induced protein with tetratricopeptide repeats 2
ILMN_1764794	9.56e-38	7.77e-40	-19.5354	80.1676	-1.62776	315139001	PSMB2	proteasome subunit beta 2
ILMN_1677085	9.88e-38	8.05e-40	-19.5281	80.1325	-1.83363	86990433	RGS19	regulator of G-protein signaling 19
ILMN_2123743	1.03e-37	8.46e-40	-19.5179	80.0832	-1.74609	4758343	FCER1G	Fc fragment of IgE receptor Ig
ILMN_1730433	1.18e-37	9.69e-40	-19.4898	79.9474	-1.50667	125987597	CD2AP	CD2 associated protein
ILMN_3283680	1.38e-37	1.14e-39	-19.4567	79.7877	-1.74222	NA
ILMN_1689655	1.46e-37	1.2e-39	-19.4451	79.7315	-1.41027	301171411	HLA-DRA	major histocompatibility complex, class II, DR alpha
ILMN_2069821	1.5e-37	1.24e-39	-19.4395	79.7044	-1.46174	192807337	C4orf32	chromosome 4 open reading frame 32
ILMN_2192316	1.53e-37	1.27e-39	-19.434	79.678	-1.67578	19913404	TOP1	topoisomerase (DNA) I
ILMN_1747016	1.67e-37	1.39e-39	-19.4161	79.5914	-2.68714	187608536	CEP55	centrosomal protein 55
ILMN_1674063	1.68e-37	1.39e-39	-19.4149	79.5852	-2.00235	74229018	OAS2	2'-5'-oligoadenylate synthetase 2
ILMN_1766657	1.79e-37	1.49e-39	-19.4012	79.519	-1.54477	396578174	STOM	stomatin
ILMN_1807277	1.79e-37	1.5e-39	-19.3997	79.5117	-1.66723	523498473	IFI30	IFI30, lysosomal thiol reductase
ILMN_2289093	1.79e-37	1.5e-39	-19.3993	79.5098	-1.98675	366039977	RNF213	ring finger protein 213
ILMN_1759743	1.87e-37	1.57e-39	-19.3898	79.4636	-2.17478	568815677	SLC38A10	solute carrier family 38 member 10
ILMN_1745021	1.97e-37	1.66e-39	-19.3785	79.4092	-1.38112	52352802	SLC30A1	solute carrier family 30 member 1
ILMN_3203186	2e-37	1.69e-39	-19.375	79.3923	-1.58467	NA
ILMN_2224486	2.04e-37	1.73e-39	-19.3704	79.3697	-2.01082	633257758	C3orf14	chromosome 3 open reading frame 14
ILMN_1765880	2.1e-37	1.78e-39	-19.3644	79.3407	-1.76761	305855061	USB1	U6 snRNA biogenesis phosphodiesterase 1
ILMN_3273493	2.11e-37	1.8e-39	-19.3625	79.3313	-1.56793	NA
ILMN_1711899	2.32e-37	1.98e-39	-19.3424	79.2343	-1.46303	50845385	ANXA2	annexin A2
ILMN_1758418	2.36e-37	2.02e-39	-19.3388	79.2168	-1.86976	325053718	TNFSF13B	tumor necrosis factor superfamily member 13b
ILMN_2394296	2.39e-37	2.05e-39	-19.3356	79.2009	-1.69172	290560667	SAR1B	secretion associated Ras related GTPase 1B
ILMN_1724495	2.44e-37	2.1e-39	-19.3305	79.1763	-1.3296	188528640	SESTD1	SEC14 and spectrin domain containing 1
ILMN_2390162	2.53e-37	2.18e-39	-19.3232	79.141	-1.29332	1002623474	PHF11	PHD finger protein 11
ILMN_1809951	2.67e-37	2.3e-39	-19.3115	79.0843	-1.55013	224282157	ZNF200	zinc finger protein 200
ILMN_1691097	2.67e-37	2.31e-39	-19.3109	79.0812	-1.50644	153792589	HSP90AA1	heat shock protein 90 alpha family class A member 1
ILMN_2059294	2.67e-37	2.32e-39	-19.3105	79.0793	-1.62583	195927042	RTCA	RNA 3'-terminal phosphate cyclase
ILMN_1760849	2.84e-37	2.47e-39	-19.2971	79.0145	-2.01317	319996650	NETO2	neuropilin and tolloid like 2
ILMN_1693310	2.86e-37	2.49e-39	-19.2955	79.0065	-1.25066	756761742	ITFG1	integrin alpha FG-GAP repeat containing 1
ILMN_1665428	3.05e-37	2.66e-39	-19.2817	78.9394	-1.65005	261878492	GSDMD	gasdermin D
ILMN_1745397	3.17e-37	2.78e-39	-19.2727	78.8958	-2.90631	733216600	OAS3	2'-5'-oligoadenylate synthetase 3
ILMN_1795944	3.62e-37	3.18e-39	-19.2456	78.7639	-1.71449	133778979	PRR13	proline rich 13
ILMN_1701131	3.71e-37	3.27e-39	-19.2398	78.7358	-1.34319	557440817	C2orf49	chromosome 2 open reading frame 49
ILMN_1726574	4.05e-37	3.57e-39	-19.2214	78.6466	-1.81627	55925645	CACYBP	calcyclin binding protein
ILMN_2066858	4.16e-37	3.68e-39	-19.2153	78.6166	-1.75421	325053718	TNFSF13B	tumor necrosis factor superfamily member 13b
ILMN_1687384	4.36e-37	3.87e-39	-19.2052	78.5675	-2.37463	94538330	IFI6	interferon alpha inducible protein 6
ILMN_3290261	4.6e-37	4.09e-39	-19.1936	78.5109	-2.02677	NA
ILMN_2066849	4.74e-37	4.22e-39	-19.1872	78.4801	-3.60417	451172088	FAM26F	family with sequence similarity 26 member F
ILMN_1806040	4.81e-37	4.3e-39	-19.1836	78.4626	-3.07511	186972144	TYMS	thymidylate synthetase
ILMN_2301083	5.06e-37	4.53e-39	-19.1728	78.4096	-2.89586	528524527	UBE2C	ubiquitin conjugating enzyme E2 C
ILMN_1763828	5.25e-37	4.71e-39	-19.1648	78.371	-1.60736	112790162	MTF1	metal regulatory transcription factor 1
ILMN_1773935	5.59e-37	5.03e-39	-19.1515	78.3059	-1.21804	398303840	TMEM165	transmembrane protein 165
ILMN_1740291	5.67e-37	5.11e-39	-19.1481	78.2896	-1.78974	139394647	POLQ	DNA polymerase theta
ILMN_1708006	5.83e-37	5.27e-39	-19.1418	78.259	-2.20522	574584410	MICB	MHC class I polypeptide-related sequence B
ILMN_1725314	6.87e-37	6.23e-39	-19.1077	78.0924	-2.38651	112382371	GBP3	guanylate binding protein 3
ILMN_1796146	6.94e-37	6.31e-39	-19.1052	78.0803	-1.45108	197382627	EIF4E3	eukaryotic translation initiation factor 4E family member 3
ILMN_3297577	7.11e-37	6.47e-39	-19.0998	78.054	-0.908541	NA
ILMN_2048636	7.21e-37	6.58e-39	-19.0965	78.0377	-1.74413	270265877	ME2	malic enzyme 2
ILMN_1734895	7.43e-37	6.79e-39	-19.09	78.0059	-1.2281	732170487	SFT2D1	SFT2 domain containing 1
ILMN_1753243	7.72e-37	7.08e-39	-19.0816	77.965	-1.42461	590122059	DNAJB11	DnaJ heat shock protein family (Hsp40) member B11
ILMN_2352380	7.73e-37	7.1e-39	-19.081	77.9619	-1.42554	NA
ILMN_1774206	8.11e-37	7.47e-39	-19.0705	77.9109	-1.64741	NA
ILMN_2225144	8.37e-37	7.73e-39	-19.0636	77.8772	-1.42014	197382627	EIF4E3	eukaryotic translation initiation factor 4E family member 3
ILMN_3200414	8.95e-37	8.28e-39	-19.0496	77.8087	-0.881484	NA
ILMN_2131177	9.29e-37	8.61e-39	-19.0416	77.7695	-1.61894	374253801	GUCY1A3	guanylate cyclase 1 soluble subunit alpha
ILMN_3232696	9.44e-37	8.77e-39	-19.0378	77.751	-2.7331	NA
ILMN_1752923	9.71e-37	9.05e-39	-19.0315	77.72	-1.71149	46488931	IFNAR1	interferon alpha and beta receptor subunit 1
ILMN_1678300	9.87e-37	9.21e-39	-19.0278	77.7023	-1.53774	223890248	LOC146880	Rho GTPase activating protein 27 pseudogene
ILMN_1720829	9.99e-37	9.34e-39	-19.0249	77.6881	-1.39284	393539037	ZFP36	ZFP36 ring finger protein
ILMN_1731184	1.13e-36	1.06e-38	-18.9992	77.5622	-2.14405	375493529	MELK	maternal embryonic leucine zipper kinase
ILMN_1761733	1.15e-36	1.09e-38	-18.9944	77.5389	-1.47253	301129274	HLA-DMB	major histocompatibility complex, class II, DM beta
ILMN_1797310	1.19e-36	1.12e-38	-18.9881	77.5078	-1.13974	312032433	ATP6V1D	ATPase H+ transporting V1 subunit D
ILMN_1776777	1.25e-36	1.18e-38	-18.9777	77.4569	-1.29488	301601652	ADAR	adenosine deaminase, RNA specific
ILMN_1687768	1.34e-36	1.26e-38	-18.9634	77.3867	-1.48328	314122155	NCOA7	nuclear receptor coactivator 7
ILMN_1687947	1.34e-36	1.27e-38	-18.9629	77.3846	-2.11681	21396483	HIST1H2BE	histone cluster 1, H2be
ILMN_2196097	1.34e-36	1.28e-38	-18.9612	77.3761	-1.08326	57222566	PPP2CA	protein phosphatase 2 catalytic subunit alpha
ILMN_1797359	1.34e-36	1.28e-38	-18.9607	77.3738	-1.4833	NA
ILMN_1662932	1.37e-36	1.31e-38	-18.9568	77.3547	-1.25148	195546923	LCP1	lymphocyte cytosolic protein 1
ILMN_1745471	1.4e-36	1.34e-38	-18.9521	77.3315	-1.43499	82734235	IRF9	interferon regulatory factor 9
ILMN_1760347	1.41e-36	1.35e-38	-18.9503	77.3227	-1.45031	1005261257	SRGN	serglycin
ILMN_1714759	1.45e-36	1.39e-38	-18.9434	77.2887	-1.88028	467093484	CNIH4	cornichon family AMPA receptor auxiliary protein 4
ILMN_1659437	1.54e-36	1.48e-38	-18.931	77.2281	-1.25683	153791420	TXNDC17	thioredoxin domain containing 17
ILMN_1696846	1.54e-36	1.49e-38	-18.9299	77.2228	-1.56919	NA
ILMN_1777584	1.63e-36	1.58e-38	-18.9183	77.1657	-1.26097	194272208	KARS	lysyl-tRNA synthetase
ILMN_1761464	1.65e-36	1.6e-38	-18.9149	77.1493	-2.72687	343403785	CD74	CD74 molecule
ILMN_2396903	1.95e-36	1.9e-38	-18.8806	76.9809	-2.80831	449310806	KCNJ15	potassium voltage-gated channel subfamily J member 15
ILMN_1681812	1.98e-36	1.93e-38	-18.8775	76.9657	-1.24685	148596935	HIF1AN	hypoxia inducible factor 1 alpha subunit inhibitor
ILMN_1760620	1.98e-36	1.93e-38	-18.877	76.9635	-1.67974	224589126	TMEM33	transmembrane protein 33
ILMN_1800276	2.27e-36	2.22e-38	-18.8487	76.8242	-1.61388	221316739	RCN1	reticulocalbin 1
ILMN_3220769	2.27e-36	2.22e-38	-18.8486	76.8236	-1.95167	NA
ILMN_2408240	2.45e-36	2.41e-38	-18.8323	76.7436	-1.48645	410651503	DTNBP1	dystrobrevin binding protein 1
ILMN_1752758	2.58e-36	2.54e-38	-18.8219	76.6925	-1.43548	308522743	BTN2A2	butyrophilin subfamily 2 member A2
ILMN_1669376	2.74e-36	2.71e-38	-18.8086	76.6271	-1.83301	110825977	DRAM1	DNA damage regulated autophagy modulator 1
ILMN_1813314	2.8e-36	2.77e-38	-18.8042	76.6054	-1.74559	301601626	HIST1H2BK	histone cluster 1, H2bk
ILMN_1695404	3.02e-36	2.99e-38	-18.7885	76.5283	-2.50179	187827163	LY6E	lymphocyte antigen 6 complex, locus E
ILMN_1779854	3.04e-36	3.02e-38	-18.7863	76.5173	-1.24753	90577165	CARD6	caspase recruitment domain family member 6
ILMN_1654322	3.21e-36	3.19e-38	-18.7752	76.4631	-1.44891	1036292266	ATP1B3	ATPase Na+/K+ transporting subunit beta 3
ILMN_1673363	3.21e-36	3.2e-38	-18.7749	76.4615	-1.47673	336285461	ADGRE5	adhesion G protein-coupled receptor E5
ILMN_2071937	3.29e-36	3.29e-38	-18.7694	76.4343	-1.20302	50593534	ATP6V0E1	ATPase H+ transporting V0 subunit e1
ILMN_3239771	3.65e-36	3.66e-38	-18.7476	76.3271	-2.53876	226371666	DLGAP5	DLG associated protein 5
ILMN_1759952	3.69e-36	3.7e-38	-18.7451	76.3149	-1.40302	315138979	PSMA5	proteasome subunit alpha 5
ILMN_1811702	4e-36	4.02e-38	-18.7285	76.2326	-1.39463	720642624	GRN	granulin
ILMN_1683234	4.22e-36	4.25e-38	-18.7172	76.1773	-1.53106	109715821	DNAJC1	DnaJ heat shock protein family (Hsp40) member C1
ILMN_1698209	4.31e-36	4.36e-38	-18.7123	76.1532	-1.17972	189458834	AGPS	alkylglycerone phosphate synthase
ILMN_1796138	4.71e-36	4.77e-38	-18.694	76.0628	-2.36662	156523233	BMX	BMX non-receptor tyrosine kinase
ILMN_1732071	4.75e-36	4.82e-38	-18.692	76.0531	-2.18474	22027639	HIST2H2BE	histone cluster 2, H2be
ILMN_1664978	4.9e-36	4.98e-38	-18.6853	76.0198	-1.5942	318067950	TJP2	tight junction protein 2
ILMN_2409298	5.11e-36	5.2e-38	-18.6765	75.9765	-2.12592	341865558	NUSAP1	nucleolar and spindle associated protein 1
ILMN_3246953	5.45e-36	5.57e-38	-18.6625	75.9075	-1.57708	194688144	CMTR1	cap methyltransferase 1
ILMN_1714417	5.45e-36	5.58e-38	-18.6624	75.9069	-1.55605	156105680	PSEN2	presenilin 2
ILMN_1732967	5.56e-36	5.7e-38	-18.6581	75.8857	-1.08702	213417747	PPP1R18	protein phosphatase 1 regulatory subunit 18
ILMN_1693910	5.75e-36	5.9e-38	-18.6509	75.85	-0.997341	294712547	IL15RA	interleukin 15 receptor subunit alpha
ILMN_1769705	6.43e-36	6.61e-38	-18.6279	75.7366	-1.20461	188528666	H3F3C	H3 histone, family 3C
ILMN_3213640	6.52e-36	6.72e-38	-18.6248	75.721	-1.40908	NA
ILMN_1726720	6.86e-36	7.09e-38	-18.614	75.6678	-2.50405	341865558	NUSAP1	nucleolar and spindle associated protein 1
ILMN_2319077	6.91e-36	7.16e-38	-18.612	75.658	-2.60182	NA
ILMN_1728975	6.97e-36	7.24e-38	-18.6098	75.647	-1.21282	574957196	SCO1	SCO1 cytochrome c oxidase assembly protein
ILMN_1698725	7.06e-36	7.33e-38	-18.6071	75.6336	-2.14602	350276210	FRMD3	FERM domain containing 3
ILMN_2064725	7.47e-36	7.78e-38	-18.5951	75.5741	-1.56533	164663804	METTL7B	methyltransferase like 7B
ILMN_1673352	7.59e-36	7.92e-38	-18.5915	75.5565	-1.42356	151101190	IFITM2	interferon induced transmembrane protein 2
ILMN_2196984	7.91e-36	8.27e-38	-18.5828	75.5134	-2.25571	24307928	OIP5	Opa interacting protein 5
ILMN_1697309	7.93e-36	8.32e-38	-18.5818	75.5083	-1.87107	528078312	NCF1	neutrophil cytosolic factor 1
ILMN_1806037	8.23e-36	8.64e-38	-18.574	75.4698	-2.47089	164698437	TK1	thymidine kinase 1
ILMN_2309180	8.34e-36	8.77e-38	-18.571	75.4549	-2.03875	51477705	SMARCD3	SWI/SNF related, matrix associated, actin dependent regulator of chromatin, subfamily d, member 3
ILMN_1778059	8.85e-36	9.33e-38	-18.5586	75.3939	-2.52253	73622124	CASP4	caspase 4
ILMN_1698715	9.17e-36	9.69e-38	-18.5509	75.3555	-1.4935	304307770	NHLRC2	NHL repeat containing 2
ILMN_2364110	9.54e-36	1.01e-37	-18.5426	75.3147	-1.631	284807146	GBA	glucosylceramidase beta
ILMN_1732313	1.09e-35	1.15e-37	-18.5161	75.1835	-2.11788	NA
ILMN_1785345	1.11e-35	1.18e-37	-18.5108	75.1572	-2.38881	295842489	GPR84	G protein-coupled receptor 84
ILMN_2378100	1.13e-35	1.21e-37	-18.5064	75.1354	-1.09927	302129684	FBXL5	F-box and leucine rich repeat protein 5
ILMN_1676799	1.24e-35	1.33e-37	-18.4877	75.0423	-1.12553	50726967	MFAP1	microfibrillar associated protein 1
ILMN_1738027	1.33e-35	1.42e-37	-18.4736	74.9728	-1.59264	237681124	BRCA1	BRCA1, DNA repair associated
ILMN_1655930	1.41e-35	1.51e-37	-18.4614	74.9121	-2.13435	155722986	ELL2	elongation factor for RNA polymerase II 2
ILMN_1700811	1.48e-35	1.59e-37	-18.4511	74.8608	-1.73119	77917603	UBFD1	ubiquitin family domain containing 1
ILMN_2373831	1.51e-35	1.63e-37	-18.4464	74.8378	-1.57978	261490683	BTN3A3	butyrophilin subfamily 3 member A3
ILMN_1773363	1.55e-35	1.67e-37	-18.4411	74.8112	-1.80968	156938335	CIITA	class II major histocompatibility complex transactivator
ILMN_2403446	1.55e-35	1.67e-37	-18.4409	74.8101	-1.52091	194473690	ABHD2	abhydrolase domain containing 2
ILMN_2317730	1.55e-35	1.68e-37	-18.4408	74.8099	-1.41773	970949428	ELMO2	engulfment and cell motility 2
ILMN_1679476	1.6e-35	1.74e-37	-18.4336	74.7739	-1.34893	209869996	GART	phosphoribosylglycinamide formyltransferase, phosphoribosylglycinamide synthetase, phosphoribosylaminoimidazole synthetase
ILMN_1706645	1.63e-35	1.77e-37	-18.4299	74.7558	-1.63753	115511029	MB21D1	Mab-21 domain containing 1
ILMN_1796537	1.64e-35	1.79e-37	-18.4279	74.7455	-1.48622	340545551	FYB	FYN binding protein
ILMN_1678494	1.67e-35	1.83e-37	-18.4235	74.7239	-2.08561	219555723	ZNF438	zinc finger protein 438
ILMN_1664920	1.79e-35	1.96e-37	-18.4094	74.654	-1.36918	365777414	C19orf12	chromosome 19 open reading frame 12
ILMN_2410826	1.8e-35	1.97e-37	-18.4084	74.6487	-2.56316	992319652	OAS1	2'-5'-oligoadenylate synthetase 1
ILMN_2148452	1.88e-35	2.06e-37	-18.3995	74.6047	-1.25906	49472833	BCAS2	breast carcinoma amplified sequence 2
ILMN_2401878	2.23e-35	2.45e-37	-18.3647	74.4315	-1.32998	NA
ILMN_1778401	2.32e-35	2.55e-37	-18.3566	74.3912	-1.40194	977380217	HLA-B	major histocompatibility complex, class I, B
ILMN_2344204	2.33e-35	2.57e-37	-18.3547	74.382	-1.2881	133778976	PRR13	proline rich 13
ILMN_1705750	2.34e-35	2.58e-37	-18.3541	74.3788	-2.26541	1020158948	TGM2	transglutaminase 2
ILMN_1751330	2.62e-35	2.9e-37	-18.3307	74.2624	-1.52613	1021589401	RBCK1	RANBP2-type and C3HC4-type zinc finger containing 1
ILMN_2150000	2.87e-35	3.18e-37	-18.312	74.1692	-1.12089	56676383	EMC7	ER membrane protein complex subunit 7
ILMN_2222008	2.91e-35	3.24e-37	-18.3087	74.1531	-2.24327	167555109	KIFC1	kinesin family member C1
ILMN_2229261	3.22e-35	3.58e-37	-18.2883	74.0513	-2.07567	918986011	SIGLEC16	sialic acid binding Ig like lectin 16 (gene/pseudogene)
ILMN_1751444	3.24e-35	3.61e-37	-18.2866	74.0429	-2.57917	402167319	NCAPG	non-SMC condensin I complex subunit G
ILMN_1780667	3.3e-35	3.69e-37	-18.2826	74.0226	-1.93597	239787753	POC1A	POC1 centriolar protein A
ILMN_2383774	3.32e-35	3.72e-37	-18.281	74.0148	-1.19687	313661480	TRAF3	TNF receptor associated factor 3
ILMN_2212909	3.35e-35	3.75e-37	-18.2791	74.0051	-2.27114	375493529	MELK	maternal embryonic leucine zipper kinase
ILMN_2185845	3.7e-35	4.16e-37	-18.2585	73.9025	-1.7428	24308325	BRSK1	BR serine/threonine kinase 1
ILMN_1746856	4.25e-35	4.78e-37	-18.2307	73.7637	-1.02672	952556264	RAB21	RAB21, member RAS oncogene family
ILMN_2384561	4.29e-35	4.84e-37	-18.2282	73.7514	-1.05933	318067950	TJP2	tight junction protein 2
ILMN_1785732	4.45e-35	5.04e-37	-18.2204	73.7122	-3.32127	315139000	TNFAIP6	TNF alpha induced protein 6
ILMN_1666545	4.52e-35	5.12e-37	-18.217	73.6953	-1.62402	148277032	GCNT1	glucosaminyl (N-acetyl) transferase 1, core 2
ILMN_1745148	5.14e-35	5.83e-37	-18.1911	73.5661	-1.38186	124244057	ZNFX1	zinc finger NFX1-type containing 1
ILMN_1767470	5.29e-35	6.01e-37	-18.185	73.5358	-1.21199	157785546	SCPEP1	serine carboxypeptidase 1
ILMN_2320850	5.32e-35	6.06e-37	-18.1835	73.5283	-1.03075	514825566	UBE2D3	ubiquitin conjugating enzyme E2 D3
ILMN_2042771	5.4e-35	6.16e-37	-18.1801	73.5112	-2.14996	538260590	PTTG1	pituitary tumor-transforming 1
ILMN_1815184	5.48e-35	6.26e-37	-18.1769	73.495	-2.60861	194248058	ASPM	abnormal spindle microtubule assembly
ILMN_1814726	6.03e-35	6.91e-37	-18.1572	73.3964	-1.36937	323714249	SCARB2	scavenger receptor class B member 2
ILMN_1665859	6.06e-35	6.95e-37	-18.156	73.3905	-1.08672	332078500	RAB27A	RAB27A, member RAS oncogene family
ILMN_2128750	6.08e-35	6.98e-37	-18.155	73.3859	-1.01704	315709512	PTTG1IP	pituitary tumor-transforming 1 interacting protein
ILMN_2227573	6.3e-35	7.26e-37	-18.1473	73.3473	-1.07322	300360529	GSTO1	glutathione S-transferase omega 1
ILMN_1665300	6.62e-35	7.64e-37	-18.1372	73.2967	-1.03456	163792193	TRMT1L	tRNA methyltransferase 1 like
ILMN_1769734	7.54e-35	8.72e-37	-18.1108	73.1645	-1.72875	380862357	NT5C3A	5'-nucleotidase, cytosolic IIIA
ILMN_1753196	7.61e-35	8.81e-37	-18.1088	73.1542	-1.57836	538260590	PTTG1	pituitary tumor-transforming 1
ILMN_1790973	7.9e-35	9.17e-37	-18.1008	73.1144	-1.48777	334085265	CDS2	CDP-diacylglycerol synthase 2
ILMN_1703263	7.9e-35	9.18e-37	-18.1006	73.1136	-1.61024	217330599	SP140	SP140 nuclear body protein
ILMN_1737205	8.1e-35	9.43e-37	-18.0953	73.0867	-2.42323	325651967	MCM4	minichromosome maintenance complex component 4
ILMN_1672571	8.15e-35	9.51e-37	-18.0936	73.0782	-0.961892	56788354	TFIP11	tuftelin interacting protein 11
ILMN_1705241	8.27e-35	9.66e-37	-18.0904	73.0622	-1.61721	112293286	TDRD7	tudor domain containing 7
ILMN_2160929	8.52e-35	9.98e-37	-18.084	73.0301	-1.88378	332078486	FEN1	flap structure-specific endonuclease 1
ILMN_1678054	8.58e-35	1.01e-36	-18.0822	73.0212	-1.73494	56549143	TRIM21	tripartite motif containing 21
ILMN_2362549	9.26e-35	1.09e-36	-18.0667	72.9438	-1.99473	53729319	ZWINT	ZW10 interacting kinetochore protein
ILMN_1742456	9.48e-35	1.12e-36	-18.0617	72.9183	-0.87288	166235147	OSTF1	osteoclast stimulating factor 1
ILMN_1778845	9.53e-35	1.12e-36	-18.0604	72.9118	-1.60488	215983091	FAM111A	family with sequence similarity 111 member A
ILMN_1690063	9.97e-35	1.18e-36	-18.0509	72.8642	-1.55061	NA
ILMN_1709294	9.98e-35	1.18e-36	-18.0504	72.8617	-1.64912	379056370	CDCA8	cell division cycle associated 8
ILMN_1809344	1.02e-34	1.2e-36	-18.0466	72.8426	-1.14227	663071071	BTBD10	BTB domain containing 10
ILMN_2360705	1.02e-34	1.22e-36	-18.0444	72.8317	-1.06587	42794753	ACSL3	acyl-CoA synthetase long-chain family member 3
ILMN_2204876	1.03e-34	1.23e-36	-18.0428	72.8237	-1.32467	190341090	FLVCR2	feline leukemia virus subgroup C cellular receptor family member 2
ILMN_1722158	1.04e-34	1.24e-36	-18.0414	72.8167	-3.45737	209870068	CASP5	caspase 5
ILMN_1772329	1.1e-34	1.32e-36	-18.0288	72.7533	-0.958695	197276642	LRRFIP2	LRR binding FLII interacting protein 2
ILMN_1734194	1.1e-34	1.32e-36	-18.0281	72.7501	-1.0788	389616144	EXOSC3	exosome component 3
ILMN_1801939	1.17e-34	1.4e-36	-18.017	72.6941	-2.95171	332205979	CCNB2	cyclin B2
ILMN_1748291	1.17e-34	1.41e-36	-18.015	72.6842	-1.09546	148664215	SDE2	SDE2 telomere maintenance homolog
ILMN_1675756	1.17e-34	1.41e-36	-18.0149	72.6839	-2.66763	449310804	KCNJ15	potassium voltage-gated channel subfamily J member 15
ILMN_1753468	1.26e-34	1.52e-36	-18	72.6092	-1.46459	NA
ILMN_1703906	1.31e-34	1.58e-36	-17.9928	72.573	-1.73494	545479117	HJURP	Holliday junction recognition protein
ILMN_1705224	1.37e-34	1.66e-36	-17.9828	72.5228	-1.24822	312176387	TMEM110	transmembrane protein 110
ILMN_1708936	1.38e-34	1.67e-36	-17.9818	72.5178	-1.17158	389616144	EXOSC3	exosome component 3
ILMN_1709817	1.38e-34	1.68e-36	-17.9802	72.5098	-1.54968	428229665	SLC35A5	solute carrier family 35 member A5
ILMN_1671893	1.38e-34	1.68e-36	-17.9801	72.5092	-1.32317	571026644	CHMP2A	charged multivesicular body protein 2A
ILMN_1724533	1.39e-34	1.7e-36	-17.9785	72.5011	-1.76503	307775406	LY96	lymphocyte antigen 96
ILMN_1788166	1.44e-34	1.76e-36	-17.9714	72.4655	-1.82964	262399359	TTK	TTK protein kinase
ILMN_1657483	1.48e-34	1.81e-36	-17.9652	72.434	-1.10392	114520590	SEC23B	Sec23 homolog B, coat complex II component
ILMN_1782045	1.51e-34	1.84e-36	-17.9621	72.4184	-2.0133	206725538	FKBP4	FK506 binding protein 4
ILMN_1716279	1.62e-34	1.99e-36	-17.9471	72.3431	-1.87754	71061467	CENPE	centromere protein E
ILMN_2241953	1.66e-34	2.03e-36	-17.9426	72.3204	-1.99386	30179908	PILRA	paired immunoglobin like type 2 receptor alpha
ILMN_1755834	1.68e-34	2.06e-36	-17.9397	72.3061	-1.3007	332078486	FEN1	flap structure-specific endonuclease 1
ILMN_1737817	1.76e-34	2.17e-36	-17.9295	72.2548	-1.22459	323098322	CCL25	C-C motif chemokine ligand 25
ILMN_1715069	1.77e-34	2.18e-36	-17.9285	72.2499	-1.35043	19743568	TANK	TRAF family member associated NFKB activator
ILMN_1704873	1.79e-34	2.22e-36	-17.9253	72.2336	-1.31254	325652030	TCEB1	transcription elongation factor B subunit 1
ILMN_2407824	1.86e-34	2.3e-36	-17.9178	72.1958	-1.65249	NA
ILMN_1696432	1.97e-34	2.44e-36	-17.9062	72.1375	-1.41202	538917457	IDH1	isocitrate dehydrogenase (NADP(+)) 1, cytosolic
ILMN_1693630	2.05e-34	2.55e-36	-17.8975	72.0939	-2.32201	108860689	VPS9D1	VPS9 domain containing 1
ILMN_1838319	2.11e-34	2.62e-36	-17.8921	72.0664	-1.76935	385719223	ACOD1	aconitate decarboxylase 1
ILMN_2411139	2.12e-34	2.64e-36	-17.8907	72.0597	-1.36807	38683848	FIBP	FGF1 intracellular binding protein
ILMN_2336781	2.15e-34	2.68e-36	-17.8875	72.0431	-1.97458	1018191627	SOD2	superoxide dismutase 2, mitochondrial
ILMN_2120022	2.15e-34	2.69e-36	-17.8871	72.0415	-1.42426	59858805	ARL5B	ADP ribosylation factor like GTPase 5B
ILMN_2175474	2.17e-34	2.72e-36	-17.8848	72.0297	-1.1007	688955032	MTRF1L	mitochondrial translational release factor 1 like
ILMN_1688071	2.22e-34	2.79e-36	-17.8796	72.0035	-1.28536	NA
ILMN_2406532	2.25e-34	2.83e-36	-17.8767	71.9891	-1.44228	164419740	F11R	F11 receptor
ILMN_1671281	2.36e-34	2.98e-36	-17.8669	71.9398	-1.37979	315221148	RNASEL	ribonuclease L
ILMN_1703487	2.39e-34	3.02e-36	-17.864	71.9249	-1.16599	197382802	LMO4	LIM domain only 4
ILMN_2256050	2.4e-34	3.03e-36	-17.8632	71.9211	-2.42674	189163526	SERPINA1	serpin family A member 1
ILMN_1776723	2.52e-34	3.19e-36	-17.8534	71.8715	-1.14336	1002623474	PHF11	PHD finger protein 11
ILMN_1663390	2.56e-34	3.25e-36	-17.8497	71.8529	-3.44515	118402581	CDC20	cell division cycle 20
ILMN_2311089	2.57e-34	3.26e-36	-17.8489	71.849	-1.41178	237681122	BRCA1	BRCA1, DNA repair associated
ILMN_2370573	2.61e-34	3.33e-36	-17.8449	71.8289	-2.83968	378925605	XAF1	XIAP associated factor 1
ILMN_1809086	2.64e-34	3.37e-36	-17.8424	71.8161	-1.7832	544583594	XRN1	5'-3' exoribonuclease 1
ILMN_1737184	2.84e-34	3.63e-36	-17.8277	71.7423	-2.52883	88999585	CDCA7	cell division cycle associated 7
ILMN_1716564	2.85e-34	3.65e-36	-17.8268	71.7374	-1.30058	296317261	INTU	inturned planar cell polarity protein
ILMN_1690473	2.9e-34	3.72e-36	-17.8228	71.7175	-1.70968	340805843	NFKBIB	NFKB inhibitor beta
ILMN_1759915	3.12e-34	4e-36	-17.8083	71.6441	-1.6887	300360513	ARPC1A	actin related protein 2/3 complex subunit 1A
ILMN_1681542	3.17e-34	4.07e-36	-17.805	71.6273	-1.46491	21264600	HIST1H4E	histone cluster 1, H4e
ILMN_1759453	3.29e-34	4.24e-36	-17.797	71.5871	-1.23216	363498368	UQCRB	ubiquinol-cytochrome c reductase binding protein
ILMN_1803219	3.44e-34	4.44e-36	-17.788	71.5416	-1.46349	537544631	TMC4	transmembrane channel like 4
ILMN_1735093	3.44e-34	4.45e-36	-17.7876	71.5398	-1.86498	222136584	TIMELESS	timeless circadian clock
ILMN_1779547	3.44e-34	4.45e-36	-17.7875	71.5393	-1.60448	315360641	HPSE	heparanase
ILMN_2415144	3.45e-34	4.46e-36	-17.7868	71.5357	-1.39246	190343007	SP110	SP110 nuclear body protein
ILMN_1789436	3.46e-34	4.49e-36	-17.7855	71.5289	-1.37989	NA
ILMN_1769849	3.62e-34	4.71e-36	-17.7762	71.4819	-0.903357	315434265	HORMAD1	HORMA domain containing 1
ILMN_1686097	3.67e-34	4.78e-36	-17.7733	71.4673	-2.91324	300193028	TOP2A	topoisomerase (DNA) II alpha
ILMN_1745964	3.83e-34	5e-36	-17.7645	71.4233	-1.86649	58530885	IRAK2	interleukin 1 receptor associated kinase 2
ILMN_1796949	3.86e-34	5.04e-36	-17.7627	71.4139	-2.02574	40354199	TPX2	TPX2, microtubule nucleation factor
ILMN_1808196	3.91e-34	5.12e-36	-17.7598	71.3996	-1.0656	300360529	GSTO1	glutathione S-transferase omega 1
ILMN_1722292	4.01e-34	5.25e-36	-17.7547	71.3737	-1.24381	733213757	AVL9	AVL9 cell migration associated
ILMN_1662578	4.03e-34	5.29e-36	-17.7533	71.3667	-2.48515	419636275	C1GALT1	core 1 synthase, glycoprotein-N-acetylgalactosamine 3-beta-galactosyltransferase 1
ILMN_2412172	4.32e-34	5.68e-36	-17.7393	71.2959	-1.41372	54873618	APOBEC3F	apolipoprotein B mRNA editing enzyme catalytic subunit 3F
ILMN_1743034	4.34e-34	5.72e-36	-17.7378	71.2884	-1.72357	189339260	KIF1B	kinesin family member 1B
ILMN_1669015	4.38e-34	5.78e-36	-17.7359	71.2788	-1.21127	264681562	XPNPEP1	X-prolyl aminopeptidase 1
ILMN_1707503	4.49e-34	5.94e-36	-17.7306	71.2516	-1.45088	429325244	SZRD1	SUZ RNA binding domain containing 1
ILMN_1664630	4.62e-34	6.11e-36	-17.7247	71.2221	-1.96726	349501059	CHEK1	checkpoint kinase 1
ILMN_2186806	4.69e-34	6.22e-36	-17.7213	71.2047	-2.18686	149158697	HLA-F	major histocompatibility complex, class I, F
ILMN_1691436	4.73e-34	6.28e-36	-17.7194	71.1949	-1.76918	40353771	BLVRA	biliverdin reductase A
ILMN_1723662	5.13e-34	6.82e-36	-17.7031	71.1128	-1.74454	194473690	ABHD2	abhydrolase domain containing 2
ILMN_1653026	5.26e-34	7.01e-36	-17.6978	71.0858	-1.54902	195222735	PLAC8	placenta specific 8
ILMN_2285996	5.29e-34	7.06e-36	-17.6963	71.0781	-3.08493	568599838	KIAA0101	KIAA0101
ILMN_1810759	5.33e-34	7.12e-36	-17.6947	71.07	-1.06341	215422307	MMADHC	methylmalonic aciduria and homocystinuria, cblD type
ILMN_1774823	5.34e-34	7.15e-36	-17.6938	71.0656	-1.17793	984880774	RPL34	ribosomal protein L34
ILMN_1775708	5.36e-34	7.18e-36	-17.6929	71.0613	-1.5838	221136810	SLC2A3	solute carrier family 2 member 3
ILMN_1715760	5.37e-34	7.21e-36	-17.6922	71.0575	-1.84693	102469529	LGALS9	galectin 9
ILMN_1696654	5.4e-34	7.26e-36	-17.6907	71.0502	-1.61922	197276666	IFIT5	interferon induced protein with tetratricopeptide repeats 5
ILMN_1800447	5.66e-34	7.63e-36	-17.6811	71.0014	-1.05222	169808424	PHKB	phosphorylase kinase regulatory subunit beta
ILMN_1796589	5.85e-34	7.89e-36	-17.6744	70.9677	-2.0568	261337159	TRIP13	thyroid hormone receptor interactor 13
ILMN_1764571	6.16e-34	8.31e-36	-17.6641	70.9154	-0.844863	NA
ILMN_2152429	6.48e-34	8.76e-36	-17.6538	70.8632	-1.37226	756398276	C12orf76	chromosome 12 open reading frame 76
ILMN_1795007	6.51e-34	8.82e-36	-17.6526	70.857	-1.1135	239582771	C2orf47	chromosome 2 open reading frame 47
ILMN_2261973	6.53e-34	8.86e-36	-17.6517	70.8524	-1.20533	223718572	DPH3	diphthamide biosynthesis 3
ILMN_2369924	6.94e-34	9.44e-36	-17.6392	70.7891	-1.18582	316983169	NDUFB6	NADH:ubiquinone oxidoreductase subunit B6
ILMN_1676358	6.98e-34	9.5e-36	-17.6377	70.7819	-1.49611	48762927	RALB	RALB Ras like proto-oncogene B
ILMN_1661173	7.03e-34	9.59e-36	-17.636	70.7732	-1.0698	301601627	TRIP4	thyroid hormone receptor interactor 4
ILMN_1721093	7.31e-34	9.98e-36	-17.6281	70.7331	-1.12448	332000019	TAF10	TATA-box binding protein associated factor 10
ILMN_1680937	7.43e-34	1.02e-35	-17.6246	70.7151	-2.12534	21166388	HIST1H2BC	histone cluster 1, H2bc
ILMN_1805990	7.87e-34	1.08e-35	-17.613	70.6567	-2.20312	109698605	BAK1	BCL2 antagonist/killer 1
ILMN_1798612	8.06e-34	1.11e-35	-17.6079	70.6308	-1.68592	1020738590	SNX20	sorting nexin 20
ILMN_1754894	8.25e-34	1.13e-35	-17.603	70.6058	-1.19151	664805995	C1orf162	chromosome 1 open reading frame 162
ILMN_1707077	8.41e-34	1.16e-35	-17.599	70.5853	-1.87259	942429602	SORT1	sortilin 1
ILMN_1781700	8.42e-34	1.16e-35	-17.5985	70.5827	-1.85883	538918731	IL18R1	interleukin 18 receptor 1
ILMN_2242937	8.84e-34	1.22e-35	-17.5885	70.5321	-1.38653	158634485	ARSB	arylsulfatase B
ILMN_1714401	9.47e-34	1.31e-35	-17.5747	70.4621	-1.15088	73695940	SNX27	sorting nexin family member 27
ILMN_2051373	1.01e-33	1.39e-35	-17.5627	70.4014	-2.20787	323510686	NEK2	NIMA related kinase 2
ILMN_1668822	1.02e-33	1.41e-35	-17.5602	70.3889	-1.73573	217416400	BATF	basic leucine zipper ATF-like transcription factor
ILMN_1717234	1.03e-33	1.43e-35	-17.5568	70.3716	-1.41309	NA
ILMN_3251341	1.14e-33	1.59e-35	-17.5371	70.2716	-1.38778	733606428	TUBA1C	tubulin alpha 1c
ILMN_1898190	1.14e-33	1.59e-35	-17.5362	70.2666	-1.21994	47077168
ILMN_1698166	1.16e-33	1.62e-35	-17.5326	70.2485	-1.54395	154426301	C21orf91	chromosome 21 open reading frame 91
ILMN_2202948	1.17e-33	1.64e-35	-17.5303	70.2369	-2.33865	519666795	BUB1	BUB1 mitotic checkpoint serine/threonine kinase
ILMN_1719256	1.18e-33	1.64e-35	-17.5299	70.235	-1.73696	206725531	CKS1B	CDC28 protein kinase regulatory subunit 1B
ILMN_1781457	1.27e-33	1.78e-35	-17.5139	70.1536	-1.34026	564730580	TIPRL	TOR signaling pathway regulator
ILMN_2409220	1.32e-33	1.85e-35	-17.5064	70.1156	-2.33229	217416393	HMMR	hyaluronan mediated motility receptor
ILMN_1687958	1.37e-33	1.93e-35	-17.4986	70.0757	-1.41129	300796949	SLC25A22	solute carrier family 25 member 22
ILMN_1797191	1.38e-33	1.94e-35	-17.497	70.0677	-1.7057	242332495	KIAA0040	KIAA0040
ILMN_1755954	1.38e-33	1.95e-35	-17.4965	70.065	-1.19432	296011033	CPEB3	cytoplasmic polyadenylation element binding protein 3
ILMN_1742187	1.39e-33	1.97e-35	-17.4945	70.055	-1.68096	393715056	MAN1A1	mannosidase alpha class 1A member 1
ILMN_1805192	1.45e-33	2.05e-35	-17.4871	70.0173	-1.40465	436408727	ITPRIP	inositol 1,4,5-trisphosphate receptor interacting protein
ILMN_2364529	1.45e-33	2.05e-35	-17.4867	70.0155	-1.50833	322506094	EZH2	enhancer of zeste 2 polycomb repressive complex 2 subunit
ILMN_2058782	1.61e-33	2.28e-35	-17.4661	69.9102	-4.45469	572871494	IFI27	interferon alpha inducible protein 27
ILMN_3282506	1.61e-33	2.29e-35	-17.4652	69.906	-0.812319	NA
ILMN_1752281	1.7e-33	2.42e-35	-17.4538	69.848	-1.43857	112421121	DNAJC13	DnaJ heat shock protein family (Hsp40) member C13
ILMN_1657892	1.73e-33	2.46e-35	-17.451	69.8338	-1.55633	574956973	TLR8	toll like receptor 8
ILMN_2075436	1.75e-33	2.5e-35	-17.4475	69.8159	-2.26623	62510077	PDIA3P1	protein disulfide isomerase family A member 3 pseudogene 1
ILMN_1792885	1.77e-33	2.53e-35	-17.4451	69.8036	-1.38653	972781429	CTSC	cathepsin C
ILMN_1690911	1.84e-33	2.63e-35	-17.438	69.7672	-0.98877	141802576	C16orf87	chromosome 16 open reading frame 87
ILMN_2352121	1.87e-33	2.68e-35	-17.4339	69.7466	-1.60657	380862357	NT5C3A	5'-nucleotidase, cytosolic IIIA
ILMN_1675852	1.91e-33	2.74e-35	-17.4296	69.7248	-1.27451	NA
ILMN_3248966	1.94e-33	2.79e-35	-17.4263	69.7079	-1.50032	215422307	MMADHC	methylmalonic aciduria and homocystinuria, cblD type
ILMN_1815874	1.94e-33	2.8e-35	-17.4257	69.7047	-1.29331	195963408	NANS	N-acetylneuraminate synthase
ILMN_1809590	2.05e-33	2.95e-35	-17.4153	69.6516	-2.57544	212720602	GINS2	GINS complex subunit 2
ILMN_3266606	2.06e-33	2.97e-35	-17.414	69.645	-2.98531	NA
ILMN_2356838	2.08e-33	3e-35	-17.4119	69.6344	-1.03131	56119170	CEPT1	choline/ethanolamine phosphotransferase 1
ILMN_2391355	2.09e-33	3.03e-35	-17.4102	69.6256	-0.955838	338968849	STAMBP	STAM binding protein
ILMN_1675501	2.2e-33	3.19e-35	-17.4003	69.5755	-1.25088	159032028	SENP5	SUMO1/sentrin specific peptidase 5
ILMN_1727689	2.21e-33	3.21e-35	-17.3986	69.5667	-2.19482	26051239	TNFAIP2	TNF alpha induced protein 2
ILMN_1719661	2.32e-33	3.37e-35	-17.3893	69.5193	-1.65668	45439350	MSRB1	methionine sulfoxide reductase B1
ILMN_2106331	2.35e-33	3.42e-35	-17.3862	69.5037	-1.21971	318068040	H3F3A	H3 histone, family 3A
ILMN_1801776	2.46e-33	3.58e-35	-17.3772	69.4577	-2.21404	683523953	PSG9	pregnancy specific beta-1-glycoprotein 9
ILMN_1809522	2.46e-33	3.6e-35	-17.3762	69.4528	-1.71097	333944041	NACC2	NACC family member 2
ILMN_2394210	2.46e-33	3.6e-35	-17.3762	69.4528	-1.70748	301601601	SLC26A8	solute carrier family 26 member 8
ILMN_1802203	2.49e-33	3.65e-35	-17.3734	69.4383	-1.27515	66879661	ARF1	ADP ribosylation factor 1
ILMN_1768784	2.51e-33	3.69e-35	-17.3718	69.4299	-1.08918	325053650	PSMC2	proteasome 26S subunit, ATPase 2
ILMN_1772369	2.58e-33	3.79e-35	-17.3665	69.403	-1.38958	291084749	PDHA1	pyruvate dehydrogenase (lipoamide) alpha 1
ILMN_1815666	2.65e-33	3.91e-35	-17.3605	69.3723	-1.60696	161377445	ATP2A2	ATPase sarcoplasmic/endoplasmic reticulum Ca2+ transporting 2
ILMN_1666305	2.65e-33	3.91e-35	-17.3601	69.3706	-2.26741	195927023	CDKN3	cyclin dependent kinase inhibitor 3
ILMN_2093343	2.67e-33	3.94e-35	-17.3588	69.364	-1.45891	195222735	PLAC8	placenta specific 8
ILMN_2390946	2.7e-33	3.99e-35	-17.3562	69.3505	-1.40509	478431033	SCARF1	scavenger receptor class F member 1
ILMN_1761969	2.71e-33	4.01e-35	-17.3554	69.3462	-1.51049	755571555	DERL2	derlin 2
ILMN_1697998	2.72e-33	4.03e-35	-17.3544	69.3413	-1.50391	973353081	MTFR2	mitochondrial fission regulator 2
ILMN_1761456	2.75e-33	4.08e-35	-17.3517	69.3279	-1.09532	1024249345	ALG13	ALG13, UDP-N-acetylglucosaminyltransferase subunit
ILMN_2183389	2.81e-33	4.17e-35	-17.3476	69.3067	-1.05455	34222234	TTC9C	tetratricopeptide repeat domain 9C
ILMN_2130441	2.88e-33	4.29e-35	-17.3421	69.2785	-1.6951	537544665	HLA-H	major histocompatibility complex, class I, H (pseudogene)
ILMN_1778321	2.91e-33	4.33e-35	-17.3402	69.2689	-1.35877	223029431	SLC2A6	solute carrier family 2 member 6
ILMN_1702691	2.91e-33	4.35e-35	-17.3395	69.2653	-1.22198	395393993	TNFAIP3	TNF alpha induced protein 3
ILMN_1730291	2.93e-33	4.38e-35	-17.338	69.2574	-1.3198	49574487	ATP1B1	ATPase Na+/K+ transporting subunit beta 1
ILMN_2307455	3e-33	4.49e-35	-17.3333	69.2336	-1.02739	531990809	UBE2A	ubiquitin conjugating enzyme E2 A
ILMN_2090558	3.05e-33	4.57e-35	-17.3296	69.2146	-1.15599	215422307	MMADHC	methylmalonic aciduria and homocystinuria, cblD type
ILMN_1664516	3.08e-33	4.62e-35	-17.3277	69.2052	-1.46576	55770833	CENPF	centromere protein F
ILMN_1720526	3.12e-33	4.69e-35	-17.3249	69.1906	-2.26092	395132500	CENPN	centromere protein N
ILMN_1713636	3.12e-33	4.69e-35	-17.3247	69.1897	-1.22492	52352807	S100A6	S100 calcium binding protein A6
ILMN_1743319	3.14e-33	4.74e-35	-17.3226	69.1793	-0.921977	296080759	PAFAH1B2	platelet activating factor acetylhydrolase 1b catalytic subunit 2
ILMN_1777565	3.31e-33	4.99e-35	-17.3124	69.1269	-1.79496	73747914	TAP2	transporter 2, ATP binding cassette subfamily B member
ILMN_1772218	3.33e-33	5.04e-35	-17.3106	69.1176	-1.49325	335883183	HLA-DPA1	major histocompatibility complex, class II, DP alpha 1
ILMN_1658416	3.64e-33	5.51e-35	-17.2933	69.0297	-0.978557	663071178	MRPS18C	mitochondrial ribosomal protein S18C
ILMN_1710698	3.99e-33	6.05e-35	-17.2748	68.9348	-1.6329	NA
ILMN_2402930	3.99e-33	6.06e-35	-17.2745	68.9336	-1.20426	66472905	H3F3AP4	H3 histone, family 3A, pseudogene 4
ILMN_1675640	4.17e-33	6.34e-35	-17.2657	68.8884	-2.58305	992319652	OAS1	2'-5'-oligoadenylate synthetase 1
ILMN_3231638	4.19e-33	6.39e-35	-17.2644	68.8817	-1.19829	205277426	FAM160B1	family with sequence similarity 160 member B1
ILMN_1749829	4.2e-33	6.4e-35	-17.2641	68.8802	-2.43879	226371666	DLGAP5	DLG associated protein 5
ILMN_1682180	4.4e-33	6.72e-35	-17.2543	68.8301	-1.33375	156071521	VCPIP1	valosin containing protein interacting protein 1
ILMN_1814737	4.5e-33	6.87e-35	-17.25	68.8083	-1.07607	61742774	LNPEP	leucyl and cystinyl aminopeptidase
ILMN_1684217	4.67e-33	7.15e-35	-17.2425	68.7696	-2.26576	378786659	AURKB	aurora kinase B
ILMN_1815124	4.79e-33	7.34e-35	-17.2371	68.7422	-1.25569	NA
ILMN_2139100	4.92e-33	7.55e-35	-17.2317	68.7143	-1.39377	441418783	SHISA5	shisa family member 5
ILMN_1658028	5.19e-33	7.97e-35	-17.2211	68.6604	-1.74963	NA
ILMN_1652277	5.19e-33	7.99e-35	-17.2207	68.6584	-1.51064	114155159	SECTM1	secreted and transmembrane 1
ILMN_1665877	5.26e-33	8.1e-35	-17.2179	68.644	-1.51698	284447286	RNF149	ring finger protein 149
ILMN_2366246	5.31e-33	8.19e-35	-17.2158	68.633	-1.06343	114520590	SEC23B	Sec23 homolog B, coat complex II component
ILMN_1835092	5.55e-33	8.58e-35	-17.2068	68.5871	-2.18902	21176493	IFI44L	interferon induced protein 44 like
ILMN_1714527	5.76e-33	8.92e-35	-17.1992	68.5482	-1.29423	42544205	VAMP3	vesicle associated membrane protein 3
ILMN_1675626	5.81e-33	9.01e-35	-17.1973	68.5385	-1.81004	149274632	PRPF38A	pre-mRNA processing factor 38A
ILMN_3210741	6.15e-33	9.54e-35	-17.186	68.4807	-1.98278	NA
ILMN_2248970	6.26e-33	9.73e-35	-17.1823	68.4617	-2.59526	74229020	OAS2	2'-5'-oligoadenylate synthetase 2
ILMN_2404665	6.28e-33	9.77e-35	-17.1815	68.4574	-1.38964	283046697	TRIM5	tripartite motif containing 5
ILMN_2053415	6.34e-33	9.87e-35	-17.1795	68.447	-1.41553	307775410	LDLR	low density lipoprotein receptor
ILMN_1811551	6.46e-33	1.01e-34	-17.1755	68.4265	-0.969762	663855508	DERA	deoxyribose-phosphate aldolase
ILMN_1748473	6.47e-33	1.01e-34	-17.1749	68.4238	-1.20484	28416432	GIMAP4	GTPase, IMAP family member 4
ILMN_1733757	6.52e-33	1.02e-34	-17.1732	68.4149	-1.00853	157311596	TMEM179B	transmembrane protein 179B
ILMN_2413650	6.52e-33	1.02e-34	-17.1728	68.4131	-1.91633	115298660	STIL	SCL/TAL1 interrupting locus
ILMN_3228595	6.62e-33	1.04e-34	-17.1696	68.3964	-1.41121	NA
ILMN_3307158	7.02e-33	1.1e-34	-17.1578	68.3362	-1.04006	1007892877	ATG4A	autophagy related 4A cysteine peptidase
ILMN_2210729	7.11e-33	1.12e-34	-17.1551	68.322	-1.54581	32481212	STYXL1	serine/threonine/tyrosine interacting-like 1
ILMN_1718354	7.17e-33	1.13e-34	-17.1532	68.3123	-1.40814	315259082	INTS7	integrator complex subunit 7
ILMN_3259146	7.4e-33	1.17e-34	-17.1468	68.2795	-2.53808	NA
ILMN_1691507	7.75e-33	1.22e-34	-17.1375	68.2319	-2.05193	84871989	CXCR2P1	C-X-C motif chemokine receptor 2 pseudogene 1
ILMN_2318011	7.91e-33	1.25e-34	-17.1333	68.2102	-1.60701	330688466	PSMA3	proteasome subunit alpha 3
ILMN_1692168	7.94e-33	1.26e-34	-17.1323	68.2053	-1.23516	302191680	UBE2Z	ubiquitin conjugating enzyme E2 Z
ILMN_2184262	8.03e-33	1.27e-34	-17.1298	68.1926	-1.27792	733216600	OAS3	2'-5'-oligoadenylate synthetase 3
ILMN_2118864	8.11e-33	1.29e-34	-17.1278	68.1823	-1.05996	207442673	RAB1A	RAB1A, member RAS oncogene family
ILMN_3307651	8.3e-33	1.32e-34	-17.1231	68.1579	-1.07722	187608815	APOBEC3D	apolipoprotein B mRNA editing enzyme catalytic subunit 3D
ILMN_1759828	8.43e-33	1.34e-34	-17.1197	68.1406	-0.851724	224549031	HARBI1	harbinger transposase derived 1
ILMN_1763207	8.58e-33	1.37e-34	-17.116	68.1215	-1.75842	223890217	BATF3	basic leucine zipper ATF-like transcription factor 3
ILMN_1762594	9.13e-33	1.46e-34	-17.1036	68.0581	-1.78114	649572334	NOD2	nucleotide binding oligomerization domain containing 2
ILMN_1784749	9.49e-33	1.52e-34	-17.0958	68.018	-2.17093	673038877	GAS6	growth arrest specific 6
ILMN_1764522	9.99e-33	1.6e-34	-17.0856	67.9657	-1.11518	126513134	LMBR1	limb development membrane protein 1
ILMN_1706502	1.05e-32	1.68e-34	-17.076	67.9163	-1.73836	351542235	EIF2AK2	eukaryotic translation initiation factor 2 alpha kinase 2
ILMN_1680465	1.06e-32	1.69e-34	-17.0744	67.9079	-1.21631	59858805	ARL5B	ADP ribosylation factor like GTPase 5B
ILMN_1671703	1.08e-32	1.74e-34	-17.0696	67.8832	-2.05445	213688378	ACTA2	actin, alpha 2, smooth muscle, aorta
ILMN_1668814	1.1e-32	1.77e-34	-17.066	67.8649	-1.77173	749502319	CENPM	centromere protein M
ILMN_1685774	1.11e-32	1.78e-34	-17.0646	67.858	-1.06818	NA
ILMN_1720438	1.11e-32	1.79e-34	-17.0637	67.8531	-1.0298	NA
ILMN_1805812	1.12e-32	1.82e-34	-17.061	67.8393	-1.06385	56550122	TOR1A	torsin family 1 member A
ILMN_2268068	1.15e-32	1.87e-34	-17.0555	67.8108	-1.36582	56788400	MAPKAP1	mitogen-activated protein kinase associated protein 1
ILMN_3244434	1.19e-32	1.92e-34	-17.0501	67.7832	-1.36591	324072930	ARAP2	ArfGAP with RhoGAP domain, ankyrin repeat and PH domain 2
ILMN_1736888	1.25e-32	2.02e-34	-17.0404	67.7332	-1.53027	290560667	SAR1B	secretion associated Ras related GTPase 1B
ILMN_1730731	1.29e-32	2.09e-34	-17.0335	67.6979	-1.63426	154800486	ERLIN1	ER lipid raft associated 1
ILMN_2239754	1.29e-32	2.11e-34	-17.0323	67.6917	-3.00437	576795860	IFIT3	interferon induced protein with tetratricopeptide repeats 3
ILMN_2366388	1.3e-32	2.12e-34	-17.0308	67.684	-1.00183	320461708	PRDX1	peroxiredoxin 1
ILMN_1681543	1.33e-32	2.16e-34	-17.0272	67.6654	-1.12284	263190639	RHBDD1	rhomboid domain containing 1
ILMN_1839750	1.37e-32	2.24e-34	-17.0206	67.6314	-1.07765	NA
ILMN_3223126	1.42e-32	2.32e-34	-17.0134	67.5944	-1.89886	384229047	TYMP	thymidine phosphorylase
ILMN_1868047	1.44e-32	2.36e-34	-17.0099	67.5766	-1.35792	58571057
ILMN_1689908	1.46e-32	2.39e-34	-17.0075	67.564	-1.08599	38683798	ANKRD13A	ankyrin repeat domain 13A
ILMN_1742450	1.46e-32	2.4e-34	-17.0069	67.561	-1.37911	262527240	TAPBP	TAP binding protein (tapasin)
ILMN_1654685	1.47e-32	2.42e-34	-17.005	67.5514	-1.58117	663071072	MCTP1	multiple C2 and transmembrane domain containing 1
ILMN_1742260	1.67e-32	2.75e-34	-16.9802	67.4236	-1.42521	566559868	SSFA2	sperm specific antigen 2
ILMN_1671237	1.67e-32	2.75e-34	-16.9801	67.4233	-1.65482	221316724	GNGT2	G protein subunit gamma transducin 2
ILMN_1662640	1.78e-32	2.93e-34	-16.968	67.3611	-1.72066	NA
ILMN_1724497	1.82e-32	3.01e-34	-16.963	67.3353	-1.29959	NA
ILMN_2067852	2.19e-32	3.63e-34	-16.9269	67.1489	-1.32775	52352802	SLC30A1	solute carrier family 30 member 1
ILMN_1765547	2.3e-32	3.8e-34	-16.9176	67.1013	-1.5905	153082751	IRF2	interferon regulatory factor 2
ILMN_1664010	2.31e-32	3.83e-34	-16.9161	67.0934	-0.841369	223941931	ELF1	E74 like ETS transcription factor 1
ILMN_1664543	2.34e-32	3.88e-34	-16.9137	67.081	-3.71503	576795828	IFIT3	interferon induced protein with tetratricopeptide repeats 3
ILMN_1758629	2.4e-32	4e-34	-16.9081	67.0524	-1.45044	394025698	DONSON	downstream neighbor of SON
ILMN_1760400	2.53e-32	4.21e-34	-16.898	67	-1.05904	387942385	TTI2	TELO2 interacting protein 2
ILMN_1773561	2.54e-32	4.24e-34	-16.8967	66.9937	-1.38229	403310654	RAP2C	RAP2C, member of RAS oncogene family
ILMN_1751776	2.61e-32	4.35e-34	-16.8915	66.9666	-1.83865	748821156	CKAP2L	cytoskeleton associated protein 2 like
ILMN_1690137	2.69e-32	4.49e-34	-16.8855	66.9357	-0.659828	NA
ILMN_1660775	2.75e-32	4.61e-34	-16.8806	66.9103	-1.14709	NA
ILMN_3239426	2.81e-32	4.7e-34	-16.8766	66.8897	-0.965049	256818741	GPN3	GPN-loop GTPase 3
ILMN_1803652	2.82e-32	4.72e-34	-16.8758	66.8856	-1.3964	156523271	TMEM268	transmembrane protein 268
ILMN_1694305	2.82e-32	4.74e-34	-16.875	66.8816	-0.939894	386643028	SMS	spermine synthase
ILMN_1704290	2.88e-32	4.84e-34	-16.8709	66.8601	-1.24372	327365347	SPTLC2	serine palmitoyltransferase long chain base subunit 2
ILMN_1779076	3.13e-32	5.26e-34	-16.8548	66.7772	-1.28364	189217862	HINT3	histidine triad nucleotide binding protein 3
ILMN_1708105	3.19e-32	5.38e-34	-16.8506	66.7554	-1.7915	322506094	EZH2	enhancer of zeste 2 polycomb repressive complex 2 subunit
ILMN_2312275	3.27e-32	5.52e-34	-16.8458	66.7307	-0.976337	226371616	SRP54	signal recognition particle 54
ILMN_1729749	3.27e-32	5.52e-34	-16.8455	66.7294	-2.44234	380420368	HERC5	HECT and RLD domain containing E3 ubiquitin protein ligase 5
ILMN_1751120	3.37e-32	5.7e-34	-16.8396	66.6987	-2.42679	21264599	HIST1H4H	histone cluster 1, H4h
ILMN_1779558	3.58e-32	6.06e-34	-16.8276	66.6366	-2.13524	673038877	GAS6	growth arrest specific 6
ILMN_2057399	3.65e-32	6.18e-34	-16.8237	66.6166	-1.29291	815890924	ZBTB8OS	zinc finger and BTB domain containing 8 opposite strand
ILMN_1710726	3.67e-32	6.24e-34	-16.822	66.6077	-1.43506	110225344	APOBEC3F	apolipoprotein B mRNA editing enzyme catalytic subunit 3F
ILMN_2157441	4e-32	6.8e-34	-16.8054	66.5219	-1.37748	301171411	HLA-DRA	major histocompatibility complex, class II, DR alpha
ILMN_1720114	4.14e-32	7.06e-34	-16.7981	66.4842	-2.05835	354681981	GMNN	geminin, DNA replication inhibitor
ILMN_1668378	4.14e-32	7.06e-34	-16.7981	66.4841	-1.20169	170784805	SFT2D2	SFT2 domain containing 2
ILMN_1780756	4.22e-32	7.2e-34	-16.7943	66.4646	-1.10567	116734693	RBM23	RNA binding motif protein 23
ILMN_1695435	4.26e-32	7.27e-34	-16.7924	66.4545	-2.09231	NA
ILMN_3237977	4.26e-32	7.28e-34	-16.7921	66.4532	-1.124	733213757	AVL9	AVL9 cell migration associated
ILMN_2186061	4.32e-32	7.4e-34	-16.7891	66.4375	-1.57865	223941849	PFKFB3	6-phosphofructo-2-kinase/fructose-2,6-biphosphatase 3
ILMN_1789123	4.44e-32	7.61e-34	-16.7836	66.4091	-1.92951	299829199	PLK4	polo like kinase 4
ILMN_1674926	4.65e-32	7.98e-34	-16.7745	66.3619	-1.3741	221139819	C19orf35	chromosome 19 open reading frame 35
ILMN_1738632	4.95e-32	8.51e-34	-16.7621	66.2979	-1.06526	443497961	PRKAR1A	protein kinase cAMP-dependent type I regulatory subunit alpha
ILMN_1803988	5.02e-32	8.64e-34	-16.7591	66.2826	-1.19552	309747064	MCL1	BCL2 family apoptosis regulator
ILMN_1685856	5.05e-32	8.71e-34	-16.7577	66.2751	-0.877464	545688710	FAM92A1	family with sequence similarity 92 member A1
ILMN_1703720	5.11e-32	8.81e-34	-16.7553	66.263	-0.865915	54607092	SF3B6	splicing factor 3b subunit 6
ILMN_1728934	5.38e-32	9.3e-34	-16.745	66.2095	-1.99831	389886542	PRC1	protein regulator of cytokinesis 1
ILMN_1696494	5.52e-32	9.55e-34	-16.74	66.1834	-0.949697	32130534	CMTM6	CKLF like MARVEL transmembrane domain containing 6
ILMN_1725510	5.55e-32	9.62e-34	-16.7385	66.1759	-1.85057	114155130	DHCR24	24-dehydrocholesterol reductase
ILMN_1759326	5.66e-32	9.82e-34	-16.7346	66.1556	-1.66921	300068986	P2RX7	purinergic receptor P2X 7
ILMN_1725471	5.73e-32	9.95e-34	-16.7319	66.142	-2.21152	326381120	GK	glycerol kinase
ILMN_1812226	5.98e-32	1.04e-33	-16.7235	66.0982	-1.53091	167466197	ICAM1	intercellular adhesion molecule 1
ILMN_3242586	6.12e-32	1.07e-33	-16.7187	66.0735	-1.34945	325995153	RHOU	ras homolog family member U
ILMN_2401978	6.14e-32	1.07e-33	-16.718	66.0699	-1.28848	47458819	STAT3	signal transducer and activator of transcription 3
ILMN_1681741	6.16e-32	1.07e-33	-16.7172	66.0656	-1.27108	331284142	COA6	cytochrome c oxidase assembly factor 6
ILMN_1699015	6.26e-32	1.09e-33	-16.7139	66.0483	-1.26958	318068040	H3F3A	H3 histone, family 3A
ILMN_1667825	6.33e-32	1.11e-33	-16.7115	66.036	-1.59549	926573118	MLKL	mixed lineage kinase domain like
ILMN_1780334	6.36e-32	1.11e-33	-16.7102	66.0292	-2.00779	22095339	KCNJ2	potassium voltage-gated channel subfamily J member 2
ILMN_1752837	6.38e-32	1.12e-33	-16.7093	66.0249	-1.00489	49472838	ARL8B	ADP ribosylation factor like GTPase 8B
ILMN_1752027	6.52e-32	1.15e-33	-16.7048	66.0013	-1.12353	394025728	UBE3B	ubiquitin protein ligase E3B
ILMN_1658995	6.52e-32	1.15e-33	-16.7047	66.0008	-1.28583	81295403	ACOT9	acyl-CoA thioesterase 9
ILMN_2373177	6.53e-32	1.15e-33	-16.7044	65.9991	-1.19639	1023300933	PANK2	pantothenate kinase 2
ILMN_1838885	6.57e-32	1.16e-33	-16.7028	65.9908	-1.31784	93204864	EPG5	ectopic P-granules autophagy protein 5 homolog
ILMN_1682232	6.78e-32	1.2e-33	-16.6967	65.9593	-1.05829	225735604	MIER1	MIER1 transcriptional regulator
ILMN_2393296	6.95e-32	1.23e-33	-16.6916	65.9332	-2.17054	326381119	GK	glycerol kinase
ILMN_1778543	6.97e-32	1.23e-33	-16.6907	65.9283	-1.85569	NA
ILMN_1700831	7.28e-32	1.29e-33	-16.682	65.8834	-1.90255	227499618	SLC27A2	solute carrier family 27 member 2
ILMN_2152402	7.28e-32	1.29e-33	-16.6819	65.8828	-1.34009	294660762	ABHD16A	abhydrolase domain containing 16A
ILMN_1682312	7.42e-32	1.32e-33	-16.678	65.8624	-1.25785	163854302	CYBB	cytochrome b-245 beta chain
ILMN_3253456	7.43e-32	1.32e-33	-16.6776	65.8601	-1.20856	205360931	FNDC3B	fibronectin type III domain containing 3B
ILMN_1652394	7.43e-32	1.32e-33	-16.6774	65.8591	-1.08439	336391091	RAB2A	RAB2A, member RAS oncogene family
ILMN_2104696	7.7e-32	1.37e-33	-16.6703	65.8227	-1.09424	733605834	ERICH1	glutamate rich 1
ILMN_1805201	7.85e-32	1.4e-33	-16.6662	65.8014	-0.983959	NA
ILMN_1765159	8.24e-32	1.47e-33	-16.6566	65.7517	-1.33213	306774106	ELMOD2	ELMO domain containing 2
ILMN_1804884	8.7e-32	1.55e-33	-16.6461	65.6971	-1.43591	261278353	C22orf39	chromosome 22 open reading frame 39
ILMN_1806651	8.7e-32	1.56e-33	-16.6459	65.6961	-1.55999	295844830	PARP8	poly(ADP-ribose) polymerase family member 8
ILMN_1808071	8.75e-32	1.57e-33	-16.6446	65.689	-1.64635	208610006	KIF14	kinesin family member 14
ILMN_2221046	8.85e-32	1.59e-33	-16.6421	65.6762	-1.7725	189083783	GM2A	GM2 ganglioside activator
ILMN_3242011	8.94e-32	1.61e-33	-16.6399	65.6647	-1.8959	952977830	MOB1A	MOB kinase activator 1A
ILMN_1788059	9.11e-32	1.64e-33	-16.6361	65.6451	-1.37678	375065847	PCGF5	polycomb group ring finger 5
ILMN_3178258	9.17e-32	1.65e-33	-16.6346	65.6374	-1.92414	NA
ILMN_2374340	9.96e-32	1.79e-33	-16.6185	65.5536	-2.02121	318037604	PLAUR	plasminogen activator, urokinase receptor
ILMN_3247906	1e-31	1.81e-33	-16.6173	65.5473	-1.09467	40807455	RNF114	ring finger protein 114
ILMN_2187718	1.04e-31	1.87e-33	-16.6105	65.5121	-1.07088	5031644	COX17	COX17, cytochrome c oxidase copper chaperone
ILMN_1713978	1.05e-31	1.89e-33	-16.6082	65.5002	-1.01888	359279929	SDF2	stromal cell derived factor 2
ILMN_3283592	1.11e-31	2e-33	-16.5973	65.4435	-1.06636	284005310	SPDYE2B	speedy/RINGO cell cycle regulator family member E2B
ILMN_1673721	1.13e-31	2.04e-33	-16.5937	65.4251	-1.53771	284055277	EXO1	exonuclease 1
ILMN_1805028	1.17e-31	2.12e-33	-16.5869	65.3895	-0.960605	557947995	THOC7	THO complex 7
ILMN_2412384	1.17e-31	2.13e-33	-16.5859	65.3842	-1.70415	NA
ILMN_1838655	1.18e-31	2.15e-33	-16.5839	65.3739	-1.05779	NA
ILMN_2374383	1.2e-31	2.18e-33	-16.5808	65.3579	-1.39451	298104108	TSPAN17	tetraspanin 17
ILMN_2323491	1.22e-31	2.23e-33	-16.5766	65.3359	-1.70589	301069406	NUP62	nucleoporin 62
ILMN_3244935	1.23e-31	2.24e-33	-16.5757	65.3313	-1.36469	NA
ILMN_1790680	1.27e-31	2.32e-33	-16.5692	65.2979	-0.982627	597518019	PDE6D	phosphodiesterase 6D
ILMN_1815134	1.32e-31	2.41e-33	-16.5619	65.2597	-1.02532	224591400	PI4K2B	phosphatidylinositol 4-kinase type 2 beta
ILMN_3182275	1.36e-31	2.49e-33	-16.5559	65.2285	-1.34847	205277428	FAM160B1	family with sequence similarity 160 member B1
ILMN_2368718	1.36e-31	2.49e-33	-16.5557	65.2275	-2.27183	749502320	CENPM	centromere protein M
ILMN_1805998	1.37e-31	2.52e-33	-16.5534	65.2153	-0.922219	319918860	C18orf21	chromosome 18 open reading frame 21
ILMN_1757237	1.38e-31	2.53e-33	-16.5522	65.2093	-1.34988	206597520	ASAP2	ArfGAP with SH3 domain, ankyrin repeat and PH domain 2
ILMN_1736729	1.44e-31	2.66e-33	-16.5432	65.1622	-1.99627	74229016	OAS2	2'-5'-oligoadenylate synthetase 2
ILMN_1701293	1.45e-31	2.66e-33	-16.5426	65.1594	-0.941026	262118226	COX7A2	cytochrome c oxidase subunit 7A2
ILMN_2232478	1.45e-31	2.67e-33	-16.5423	65.1576	-1.53665	304282223	APOBEC3G	apolipoprotein B mRNA editing enzyme catalytic subunit 3G
ILMN_1713934	1.45e-31	2.67e-33	-16.5419	65.156	-1.32973	210147490	LITAF	lipopolysaccharide induced TNF factor
ILMN_1711492	1.46e-31	2.7e-33	-16.5399	65.1454	-1.25617	NA
ILMN_1803775	1.48e-31	2.74e-33	-16.5369	65.1296	-1.44251	209574325	HSPE1	heat shock protein family E (Hsp10) member 1
ILMN_1751753	1.62e-31	2.99e-33	-16.5202	65.043	-1.81153	588282795	IDH2	isocitrate dehydrogenase (NADP(+)) 2, mitochondrial
ILMN_1709101	1.62e-31	3e-33	-16.5198	65.0405	-1.89975	NA
ILMN_1813491	1.63e-31	3.03e-33	-16.5178	65.0301	-0.964102	526252795	SPTLC1	serine palmitoyltransferase long chain base subunit 1
ILMN_1745119	1.66e-31	3.08e-33	-16.5149	65.0151	-1.74668	289063427	MPLKIP	M-phase specific PLK1 interacting protein
ILMN_2242463	1.66e-31	3.09e-33	-16.5143	65.0121	-1.39638	972781429	CTSC	cathepsin C
ILMN_1712803	1.82e-31	3.39e-33	-16.4963	64.9185	-1.47374	356582356	CCNB1	cyclin B1
ILMN_3224868	1.82e-31	3.4e-33	-16.496	64.9169	-1.2091	NA
ILMN_1671353	1.87e-31	3.49e-33	-16.4909	64.8905	-1.06182	325974478	IL12A	interleukin 12A
ILMN_2412860	1.92e-31	3.6e-33	-16.485	64.8595	-1.66187	325651968	MCM4	minichromosome maintenance complex component 4
ILMN_1661627	2.07e-31	3.88e-33	-16.4708	64.7855	-0.961402	948284417	LZIC	leucine zipper and CTNNBIP1 domain containing
ILMN_1652680	2.18e-31	4.08e-33	-16.4611	64.7353	-2.4192	NA
ILMN_2208373	2.19e-31	4.11e-33	-16.4595	64.7266	-1.45029	256818789	TMEM164	transmembrane protein 164
ILMN_1807540	2.27e-31	4.25e-33	-16.4529	64.6924	-1.22084	306922380	MICU1	mitochondrial calcium uptake 1
ILMN_1656413	2.27e-31	4.26e-33	-16.4527	64.6914	-1.07601	380692335	ZMPSTE24	zinc metallopeptidase STE24
ILMN_2105177	2.39e-31	4.5e-33	-16.4421	64.6359	-1.15115	292658771	SAMD8	sterile alpha motif domain containing 8
ILMN_1687824	2.4e-31	4.52e-33	-16.4412	64.6315	-1.00859	530788260	SEPHS2	selenophosphate synthetase 2
ILMN_1700337	2.43e-31	4.59e-33	-16.4384	64.6165	-1.30507	154800452	TROAP	trophinin associated protein
ILMN_1781198	2.44e-31	4.61e-33	-16.4374	64.6116	-1.32045	37622904	PPP1R3D	protein phosphatase 1 regulatory subunit 3D
ILMN_1791827	2.45e-31	4.63e-33	-16.4367	64.608	-0.943109	NA
ILMN_1765670	2.46e-31	4.65e-33	-16.436	64.604	-0.821041	NA
ILMN_1690342	2.59e-31	4.9e-33	-16.4257	64.5507	-1.20533	375331875	LTA4H	leukotriene A4 hydrolase
ILMN_1757781	2.72e-31	5.16e-33	-16.4159	64.4996	-1.52384	208610033	SAP30L	SAP30 like
ILMN_3239621	2.8e-31	5.32e-33	-16.4102	64.4696	-0.903671	323462144	SNRNP27	small nuclear ribonucleoprotein U4/U6.U5 subunit 27
ILMN_1771003	2.8e-31	5.33e-33	-16.4098	64.4679	-1.67039	261824034	HAUS4	HAUS augmin like complex subunit 4
ILMN_1800465	2.81e-31	5.34e-33	-16.4093	64.465	-1.17817	NA
ILMN_1787705	2.82e-31	5.38e-33	-16.4079	64.4579	-1.23762	87159809	ATP6V1B2	ATPase H+ transporting V1 subunit B2
ILMN_1723912	2.86e-31	5.46e-33	-16.4053	64.444	-3.7029	732662992	IFI44L	interferon induced protein 44 like
ILMN_1758090	2.91e-31	5.56e-33	-16.4016	64.4251	-1.0291	169790846	BCCIP	BRCA2 and CDKN1A interacting protein
ILMN_1737498	2.95e-31	5.64e-33	-16.3988	64.4104	-1.65456	NA
ILMN_1758057	2.99e-31	5.73e-33	-16.3959	64.3953	-0.972021	312922353	TOR1AIP2	torsin 1A interacting protein 2
ILMN_3250257	3.04e-31	5.83e-33	-16.3928	64.3788	-1.45692	116734711	ACVRL1	activin A receptor like type 1
ILMN_1731299	3.07e-31	5.9e-33	-16.3905	64.3669	-0.921353	67089148	PML	promyelocytic leukemia
ILMN_3247182	3.08e-31	5.91e-33	-16.39	64.3645	-2.04959	145587087	FAM179A	family with sequence similarity 179 member A
ILMN_1751393	3.2e-31	6.14e-33	-16.3826	64.3257	-1.6137	282165830	ZNF684	zinc finger protein 684
ILMN_2183510	3.26e-31	6.27e-33	-16.3788	64.3059	-1.42276	618857508	MANF	mesencephalic astrocyte derived neurotrophic factor
ILMN_2049021	3.28e-31	6.31e-33	-16.3775	64.2992	-2.13768	1034974597	PTTG3P	pituitary tumor-transforming 3, pseudogene
ILMN_1815890	3.28e-31	6.33e-33	-16.3768	64.2952	-1.62557	586946414	IL12RB1	interleukin 12 receptor subunit beta 1
ILMN_1651346	3.32e-31	6.42e-33	-16.3743	64.2821	-1.1786	590122055	TICAM2	toll like receptor adaptor molecule 2
ILMN_2218450	3.33e-31	6.44e-33	-16.3738	64.2795	-0.907564	355528446	LSM1	LSM1 homolog, mRNA degradation associated
ILMN_2170643	3.42e-31	6.62e-33	-16.3682	64.2506	-1.21804	210031195	TMPPE	transmembrane protein with metallophosphoesterase domain
ILMN_1677843	3.54e-31	6.85e-33	-16.3619	64.2175	-1.79788	565324199	RAB24	RAB24, member RAS oncogene family
ILMN_1759250	3.6e-31	6.98e-33	-16.3583	64.199	-2.20385	73747916	TAP2	transporter 2, ATP binding cassette subfamily B member
ILMN_2115696	3.65e-31	7.08e-33	-16.3555	64.1839	-1.10019	134948692	USP42	ubiquitin specific peptidase 42
ILMN_1704619	3.68e-31	7.16e-33	-16.3534	64.1732	-0.865965	531990851	VPS29	VPS29, retromer complex component
ILMN_1783304	3.71e-31	7.22e-33	-16.3517	64.1642	-1.54259	NA
ILMN_3178302	3.73e-31	7.27e-33	-16.3505	64.1582	-1.30146	205360933	FNDC3B	fibronectin type III domain containing 3B
ILMN_1736847	3.8e-31	7.42e-33	-16.3466	64.1378	-1.41876	442565695	MED8	mediator complex subunit 8
ILMN_1742962	3.91e-31	7.64e-33	-16.341	64.1085	-1.01895	55742773	CLEC6A	C-type lectin domain family 6 member A
ILMN_1797974	4.09e-31	7.99e-33	-16.3325	64.0641	-1.39357	557440881	AIG1	androgen induced 1
ILMN_1749014	4.09e-31	7.99e-33	-16.3323	64.0631	-1.13904	38569420	ACLY	ATP citrate lyase
ILMN_1691578	4.17e-31	8.17e-33	-16.3281	64.0408	-1.53559	221139831	GTF3C6	general transcription factor IIIC subunit 6
ILMN_1712888	4.31e-31	8.46e-33	-16.3216	64.0071	-1.79798	557357698	HSPH1	heat shock protein family H (Hsp110) member 1
ILMN_1722981	4.55e-31	8.92e-33	-16.3114	63.9537	-1.93886	281427130	TLR5	toll like receptor 5
ILMN_1719870	4.75e-31	9.32e-33	-16.303	63.9096	-1.66623	48675831	FAM72D	family with sequence similarity 72 member D
ILMN_1756674	4.91e-31	9.66e-33	-16.2962	63.8742	-1.04627	50344742	ATP5EP2	ATP synthase, H+ transporting, mitochondrial F1 complex, epsilon subunit pseudogene 2
ILMN_2277099	5.01e-31	9.86e-33	-16.2924	63.8543	-1.16786	520975501	YWHAB	tyrosine 3-monooxygenase/tryptophan 5-monooxygenase activation protein beta
ILMN_1750178	5.02e-31	9.9e-33	-16.2915	63.8496	-1.63957	NA
ILMN_3243928	5.05e-31	9.97e-33	-16.2902	63.843	-2.0543	613410188	DDX60L	DEAD-box helicase 60-like
ILMN_1697409	5.15e-31	1.02e-32	-16.2863	63.8227	-1.17073	662236829	TNFRSF14	TNF receptor superfamily member 14
ILMN_1664776	5.17e-31	1.02e-32	-16.2852	63.8167	-0.979221	1021087281	EFR3A	EFR3 homolog A
ILMN_1785324	5.2e-31	1.03e-32	-16.2839	63.8101	-1.52847	222136638	MTHFD1	methylenetetrahydrofolate dehydrogenase, cyclohydrolase and formyltetrahydrofolate synthetase 1
ILMN_1682206	5.23e-31	1.04e-32	-16.2828	63.8042	-1.29935	34305454	GCC1	GRIP and coiled-coil domain containing 1
ILMN_1861091	5.32e-31	1.06e-32	-16.2792	63.7854	-0.769007	34322219	ERI1	exoribonuclease 1
ILMN_3270972	5.32e-31	1.06e-32	-16.2791	63.7847	-1.21159	206597520	ASAP2	ArfGAP with SH3 domain, ankyrin repeat and PH domain 2
ILMN_1797372	5.52e-31	1.1e-32	-16.2718	63.7466	-1.21497	197333860	C3orf58	chromosome 3 open reading frame 58
ILMN_1704972	5.56e-31	1.11e-32	-16.2704	63.7391	-1.33544	283046693	TRIM5	tripartite motif containing 5
ILMN_1771224	5.59e-31	1.11e-32	-16.2692	63.7329	-1.30149	154689618	SKA1	spindle and kinetochore associated complex subunit 1
ILMN_1777322	6.11e-31	1.22e-32	-16.2519	63.6424	-0.927773	961658061	FAM91A1	family with sequence similarity 91 member A1
ILMN_1779616	6.15e-31	1.23e-32	-16.2504	63.6347	-0.88438	289547208	SUCLG1	succinate-CoA ligase alpha subunit
ILMN_3298829	6.19e-31	1.24e-32	-16.2491	63.6275	-1.93491	NA
ILMN_1707493	6.35e-31	1.27e-32	-16.2441	63.6013	-1.6106	263191158	RCC1	regulator of chromosome condensation 1
ILMN_1793474	6.67e-31	1.34e-32	-16.2345	63.5511	-0.948357	241982793	INSIG1	insulin induced gene 1
ILMN_1729801	6.67e-31	1.34e-32	-16.2342	63.5497	-1.40509	315221156	S100A8	S100 calcium binding protein A8
ILMN_1666453	6.71e-31	1.35e-32	-16.2329	63.5431	-1.86838	372622368	STK3	serine/threonine kinase 3
ILMN_1832208	6.74e-31	1.35e-32	-16.2317	63.5368	-1.08607	15680102	TMEM33	transmembrane protein 33
ILMN_2312194	6.82e-31	1.37e-32	-16.2294	63.5245	-1.24128	318037579	CYB5A	cytochrome b5 type A
ILMN_1708934	6.82e-31	1.37e-32	-16.229	63.5227	-2.51571	675022745	ADM	adrenomedullin
ILMN_2048700	6.83e-31	1.38e-32	-16.2286	63.5206	-1.66228	167621406	ATAD2	ATPase family, AAA domain containing 2
ILMN_3240420	6.85e-31	1.38e-32	-16.2278	63.5163	-1.44846	156071510	USP18	ubiquitin specific peptidase 18
ILMN_1707002	6.94e-31	1.4e-32	-16.2253	63.5029	-1.14937	296317247	TMLHE	trimethyllysine hydroxylase, epsilon
ILMN_1685312	6.95e-31	1.4e-32	-16.2248	63.5007	-2.39576	109240545	PSG3	pregnancy specific beta-1-glycoprotein 3
ILMN_1658962	6.99e-31	1.41e-32	-16.2235	63.4938	-1.42709	47078282	LCP2	lymphocyte cytosolic protein 2
ILMN_1741331	7.06e-31	1.43e-32	-16.2213	63.4822	-0.902543	224451115	AP5M1	adaptor related protein complex 5 mu 1 subunit
ILMN_1748767	7.18e-31	1.46e-32	-16.2179	63.4644	-1.66636	NA
ILMN_2232166	7.2e-31	1.46e-32	-16.2173	63.4611	-0.944234	554790308	CCDC90B	coiled-coil domain containing 90B
ILMN_1772132	7.22e-31	1.47e-32	-16.2165	63.4568	-1.17101	50345985	ATP5B	ATP synthase, H+ transporting, mitochondrial F1 complex, beta polypeptide
ILMN_2173611	7.27e-31	1.48e-32	-16.2149	63.4488	-2.30743	83367074	MT1E	metallothionein 1E
ILMN_1761921	7.36e-31	1.5e-32	-16.2125	63.4362	-1.54342	24497441	IL12RB2	interleukin 12 receptor subunit beta 2
ILMN_2109197	7.36e-31	1.5e-32	-16.2123	63.435	-1.62578	528281417	EPB41L3	erythrocyte membrane protein band 4.1 like 3
ILMN_1805800	7.43e-31	1.52e-32	-16.2101	63.4236	-0.980862	196049370	RAB5A	RAB5A, member RAS oncogene family
ILMN_1658327	7.59e-31	1.55e-32	-16.2061	63.4025	-1.5759	32967602	BAZ1A	bromodomain adjacent to zinc finger domain 1A
ILMN_1755120	7.62e-31	1.56e-32	-16.205	63.3967	-1.04606	46852167	MAN1A2	mannosidase alpha class 1A member 2
ILMN_1803564	7.65e-31	1.57e-32	-16.2042	63.3924	-1.03947	307691201	YIPF1	Yip1 domain family member 1
ILMN_1694219	7.94e-31	1.63e-32	-16.1969	63.3541	-1.00891	187761372	ARIH1	ariadne RBR E3 ubiquitin protein ligase 1
ILMN_1735552	8.22e-31	1.69e-32	-16.1901	63.3187	-1.39666	189339259	KIF1B	kinesin family member 1B
ILMN_3194508	8.34e-31	1.71e-32	-16.1871	63.3027	-1.47726	206597520	ASAP2	ArfGAP with SH3 domain, ankyrin repeat and PH domain 2
ILMN_1785756	8.37e-31	1.72e-32	-16.1863	63.2986	-1.84663	NA
ILMN_1658911	8.41e-31	1.73e-32	-16.1851	63.2926	-0.810323	NA
ILMN_1691410	8.44e-31	1.74e-32	-16.1842	63.288	-2.05645	62953114	BAMBI	BMP and activin membrane bound inhibitor
ILMN_3182069	8.44e-31	1.74e-32	-16.1841	63.287	-1.42272	NA
ILMN_2403730	8.46e-31	1.75e-32	-16.1834	63.2833	-0.96633	386642867	ATP6V1H	ATPase H+ transporting V1 subunit H
ILMN_2151488	8.55e-31	1.77e-32	-16.1811	63.2715	-1.47436	153791760	RMI1	RecQ mediated genome instability 1
ILMN_1713496	8.58e-31	1.77e-32	-16.1804	63.2677	-1.17522	109633045	ST3GAL5	ST3 beta-galactoside alpha-2,3-sialyltransferase 5
ILMN_1801257	8.69e-31	1.8e-32	-16.1777	63.2536	-1.87635	109637778	CENPA	centromere protein A
ILMN_1786105	8.75e-31	1.82e-32	-16.176	63.2446	-1.569	577019455	PCBD1	pterin-4 alpha-carbinolamine dehydratase 1
ILMN_1655935	8.75e-31	1.82e-32	-16.176	63.2445	-0.940311	554506569	ADCY7	adenylate cyclase 7
ILMN_1811480	8.84e-31	1.84e-32	-16.1738	63.233	-1.48697	223941871	ADPRHL2	ADP-ribosylhydrolase like 2
ILMN_1776649	9.07e-31	1.89e-32	-16.1688	63.2068	-2.43985	171846277	LRRK2	leucine rich repeat kinase 2
ILMN_1772697	9.09e-31	1.89e-32	-16.1682	63.2037	-1.60371	227116324	KREMEN1	kringle containing transmembrane protein 1
ILMN_1670353	9.19e-31	1.91e-32	-16.1659	63.1918	-1.6894	195947392	RAD51AP1	RAD51 associated protein 1
ILMN_1724422	9.51e-31	1.98e-32	-16.1592	63.1568	-1.49571	262206314	SELL	selectin L
ILMN_1736510	9.53e-31	1.99e-32	-16.1586	63.1536	-0.992034	116008438	FOXN2	forkhead box N2
ILMN_1805737	1.01e-30	2.11e-32	-16.1473	63.094	-1.5064	334191699	PFKP	phosphofructokinase, platelet
ILMN_2063586	1.04e-30	2.18e-32	-16.1413	63.0628	-1.42134	209870110	CLIC4	chloride intracellular channel 4
ILMN_2296036	1.05e-30	2.2e-32	-16.1391	63.051	-1.43219	333108230	PTPN2	protein tyrosine phosphatase, non-receptor type 2
ILMN_1694147	1.11e-30	2.33e-32	-16.1284	62.9948	-1.10646	199559784	PUS3	pseudouridylate synthase 3
ILMN_2146761	1.13e-30	2.37e-32	-16.1256	62.9805	-1.90491	323462197	FABP5	fatty acid binding protein 5
ILMN_1667893	1.13e-30	2.37e-32	-16.1249	62.9768	-1.32332	315013560	TNS3	tensin 3
ILMN_1710844	1.13e-30	2.38e-32	-16.1245	62.9743	-1.95464	NA
ILMN_1748908	1.14e-30	2.39e-32	-16.1237	62.9703	-0.944998	201862209	PROSC	proline synthetase cotranscribed homolog (bacterial)
ILMN_1695658	1.14e-30	2.39e-32	-16.1236	62.9698	-1.72069	195539383	KIF20A	kinesin family member 20A
ILMN_1813430	1.15e-30	2.43e-32	-16.1209	62.9556	-1.20294	667478095	TRIM69	tripartite motif containing 69
ILMN_1812776	1.15e-30	2.43e-32	-16.1208	62.9552	-0.999587	388453734	FBXO28	F-box protein 28
ILMN_1742167	1.21e-30	2.56e-32	-16.1107	62.9019	-1.36822	733606428	TUBA1C	tubulin alpha 1c
ILMN_1741768	1.21e-30	2.56e-32	-16.1107	62.9019	-0.857961	14602456	TMPRSS3	transmembrane protease, serine 3
ILMN_3176403	1.21e-30	2.57e-32	-16.1102	62.8996	-1.14408	NA
ILMN_1788961	1.21e-30	2.57e-32	-16.11	62.8984	-1.27315	294832007	PPP2R2A	protein phosphatase 2 regulatory subunit Balpha
ILMN_2123567	1.23e-30	2.61e-32	-16.1072	62.8834	-1.08208	54607090	SENP2	SUMO1/sentrin/SMT3 specific peptidase 2
ILMN_1729546	1.24e-30	2.63e-32	-16.1057	62.8756	-1.39905	167234404	C19orf54	chromosome 19 open reading frame 54
ILMN_2367070	1.29e-30	2.74e-32	-16.0978	62.8342	-1.77628	81295406	ACOT9	acyl-CoA thioesterase 9
ILMN_1741727	1.3e-30	2.77e-32	-16.096	62.8246	-1.52933	68216098	QPCT	glutaminyl-peptide cyclotransferase
ILMN_1668469	1.3e-30	2.78e-32	-16.0951	62.8199	-1.17718	187608808	KIAA0922	KIAA0922
ILMN_2122176	1.31e-30	2.79e-32	-16.0943	62.816	-0.994447	219803771	LLPH	LLP homolog, long-term synaptic facilitation
ILMN_1811121	1.33e-30	2.83e-32	-16.0913	62.8001	-1.56477	333440435	FAM199X	family with sequence similarity 199, X-linked
ILMN_1750101	1.34e-30	2.85e-32	-16.09	62.7935	-1.24208	5032056	S100A11	S100 calcium binding protein A11
ILMN_1726417	1.35e-30	2.9e-32	-16.0873	62.779	-0.919128	94421450	MRPL33	mitochondrial ribosomal protein L33
ILMN_1707710	1.36e-30	2.91e-32	-16.0864	62.7745	-1.08657	343432608	SLC6A13	solute carrier family 6 member 13
ILMN_1652082	1.37e-30	2.94e-32	-16.0847	62.7652	-1.34457	187608760	ELF4	E74 like ETS transcription factor 4
ILMN_1790062	1.39e-30	2.98e-32	-16.0819	62.7505	-1.00102	115334674	OTULIN	OTU deubiquitinase with linear linkage specificity
ILMN_1705953	1.4e-30	3e-32	-16.0806	62.744	-1.38085	87080812	LONRF1	LON peptidase N-terminal domain and ring finger 1
ILMN_1725700	1.44e-30	3.09e-32	-16.0752	62.7153	-2.08434	554595587	MOV10	Mov10 RISC complex RNA helicase
ILMN_1779813	1.44e-30	3.09e-32	-16.0748	62.7134	-1.14758	373859932	FAM96B	family with sequence similarity 96 member B
ILMN_1749213	1.47e-30	3.16e-32	-16.0709	62.6931	-1.83898	56243532	SDF2L1	stromal cell derived factor 2 like 1
ILMN_2349393	1.48e-30	3.19e-32	-16.0687	62.6811	-1.2082	396080282	MDK	midkine (neurite growth-promoting factor 2)
ILMN_1730491	1.68e-30	3.62e-32	-16.0448	62.5558	-0.923899	94421465	FMNL2	formin like 2
ILMN_1677827	1.69e-30	3.64e-32	-16.0439	62.5507	-1.54059	67944638	TLR7	toll like receptor 7
ILMN_1691393	1.71e-30	3.69e-32	-16.0413	62.5371	-1.28205	981220816	DNPEP	aspartyl aminopeptidase
ILMN_1750896	1.71e-30	3.71e-32	-16.0403	62.5318	-1.00791	157388936	STX17	syntaxin 17
ILMN_1787509	1.76e-30	3.82e-32	-16.0349	62.5036	-1.49658	156105694	HELZ2	helicase with zinc finger 2
ILMN_1717173	1.79e-30	3.89e-32	-16.0313	62.4844	-1.79509	385198077	ECT2	epithelial cell transforming 2
ILMN_1754489	1.84e-30	3.99e-32	-16.0263	62.4582	-1.42312	296531373	FBXL20	F-box and leucine rich repeat protein 20
ILMN_1727840	1.84e-30	4e-32	-16.026	62.4569	-1.11905	523704332	SLC35B1	solute carrier family 35 member B1
ILMN_1681591	1.9e-30	4.12e-32	-16.0203	62.4267	-1.13772	519666802	PTPN1	protein tyrosine phosphatase, non-receptor type 1
ILMN_1664560	1.98e-30	4.3e-32	-16.0121	62.3835	-0.85623	116734673	DYRK1A	dual specificity tyrosine phosphorylation regulated kinase 1A
ILMN_1784286	1.98e-30	4.31e-32	-16.0119	62.3827	-0.952266	161377459	NDUFA1	NADH:ubiquinone oxidoreductase subunit A1
ILMN_1759628	2e-30	4.36e-32	-16.0095	62.37	-1.91019	NA
ILMN_3239181	2.01e-30	4.38e-32	-16.0089	62.3666	-1.55356	436408727	ITPRIP	inositol 1,4,5-trisphosphate receptor interacting protein
ILMN_1754421	2.01e-30	4.38e-32	-16.0086	62.3652	-1.81868	362999005	NDUFAF1	NADH:ubiquinone oxidoreductase complex assembly factor 1
ILMN_1789176	2.15e-30	4.69e-32	-15.9957	62.2972	-1.0053	208431804	PSMB1	proteasome subunit beta 1
ILMN_3276859	2.23e-30	4.89e-32	-15.9878	62.2556	-0.941337	223633969	LOC401127	WD repeat domain 5 pseudogene
ILMN_1673936	2.26e-30	4.96e-32	-15.9853	62.2423	-1.49967	154354999	KHSRP	KH-type splicing regulatory protein
ILMN_2170813	2.28e-30	5e-32	-15.9837	62.2342	-1.51302	156627583	LAMP3	lysosomal associated membrane protein 3
ILMN_1802653	2.38e-30	5.22e-32	-15.9754	62.1904	-1.4311	14577916	EBI3	Epstein-Barr virus induced 3
ILMN_1724315	2.41e-30	5.29e-32	-15.9731	62.1784	-1.36724	260593715	LMTK2	lemur tyrosine kinase 2
ILMN_1786433	2.43e-30	5.34e-32	-15.9711	62.1676	-1.02283	169790844	BCCIP	BRCA2 and CDKN1A interacting protein
ILMN_1742230	2.43e-30	5.36e-32	-15.9706	62.1651	-1.51337	32967604	BAZ1A	bromodomain adjacent to zinc finger domain 1A
ILMN_1750722	2.44e-30	5.39e-32	-15.9695	62.1592	-1.27485	71164880	RPS7	ribosomal protein S7
ILMN_1655191	2.52e-30	5.55e-32	-15.9639	62.1298	-1.46799	395627669	CASZ1	castor zinc finger 1
ILMN_1678729	2.56e-30	5.66e-32	-15.96	62.1094	-1.66444	83641895	SIL1	SIL1 nucleotide exchange factor
ILMN_1758034	2.56e-30	5.67e-32	-15.9598	62.1081	-1.12908	528881079	ETFDH	electron transfer flavoprotein dehydrogenase
ILMN_1685480	2.56e-30	5.67e-32	-15.9597	62.1078	-1.57188	386642858	TARS	threonyl-tRNA synthetase
ILMN_1813389	2.59e-30	5.74e-32	-15.9577	62.0969	-1.15584	186928851	MRPS7	mitochondrial ribosomal protein S7
ILMN_1662619	2.64e-30	5.86e-32	-15.9538	62.0764	-0.969692	1042779736	TFPI	tissue factor pathway inhibitor
ILMN_1718558	2.67e-30	5.92e-32	-15.9516	62.0651	-1.82554	733214993	PARP12	poly(ADP-ribose) polymerase family member 12
ILMN_1802106	2.69e-30	5.98e-32	-15.9499	62.056	-1.49869	304282223	APOBEC3G	apolipoprotein B mRNA editing enzyme catalytic subunit 3G
ILMN_1759277	2.73e-30	6.06e-32	-15.9473	62.0423	-1.25265	24307928	OIP5	Opa interacting protein 5
ILMN_1722045	2.76e-30	6.14e-32	-15.9448	62.0292	-1.05559	158634485	ARSB	arylsulfatase B
ILMN_1768396	2.77e-30	6.18e-32	-15.9436	62.023	-1.24902	187829327	AURKAIP1	aurora kinase A interacting protein 1
ILMN_1753608	2.94e-30	6.55e-32	-15.9327	61.9651	-0.984679	150456423	TMEM131	transmembrane protein 131
ILMN_1743055	3.05e-30	6.81e-32	-15.9252	61.9259	-1.2429	634743283	NAT1	N-acetyltransferase 1
ILMN_1734740	3.08e-30	6.89e-32	-15.9231	61.9146	-1.50782	296317234	GPR65	G protein-coupled receptor 65
ILMN_2262044	3.08e-30	6.89e-32	-15.923	61.9144	-1.90337	961513280	PARP10	poly(ADP-ribose) polymerase family member 10
ILMN_2413251	3.1e-30	6.93e-32	-15.9218	61.9076	-1.73676	253970499	EWSR1	EWS RNA binding protein 1
ILMN_1815130	3.1e-30	6.95e-32	-15.9212	61.9049	-1.22729	336088616	MICALL1	MICAL like 1
ILMN_1711470	3.18e-30	7.13e-32	-15.9164	61.8792	-1.89463	209969667	UBE2T	ubiquitin conjugating enzyme E2 T
ILMN_1750100	3.22e-30	7.24e-32	-15.9137	61.8652	-1.43293	NA
ILMN_1682081	3.22e-30	7.25e-32	-15.9133	61.8631	-1.45214	664806057	RNF19B	ring finger protein 19B
ILMN_1703330	3.22e-30	7.25e-32	-15.9133	61.863	-1.01994	36030993	FEM1C	fem-1 homolog C
ILMN_1750678	3.22e-30	7.25e-32	-15.9132	61.8626	-2.3672	226529862	TIMD4	T-cell immunoglobulin and mucin domain containing 4
ILMN_3266197	3.23e-30	7.27e-32	-15.9128	61.8604	-1.33324	NA
ILMN_1809191	3.24e-30	7.32e-32	-15.9116	61.854	-0.89093	631226404	RAP1A	RAP1A, member of RAS oncogene family
ILMN_2341952	3.5e-30	7.89e-32	-15.8974	61.779	-1.02807	169646175	MRPL35	mitochondrial ribosomal protein L35
ILMN_1690920	3.53e-30	7.97e-32	-15.8954	61.7684	-1.49574	122939209	SP100	SP100 nuclear antigen
ILMN_3297126	3.53e-30	7.98e-32	-15.8951	61.7669	-1.74703	384229045	TYMP	thymidine phosphorylase
ILMN_1807662	3.73e-30	8.44e-32	-15.8846	61.7113	-1.17031	953768341	IGF2R	insulin like growth factor 2 receptor
ILMN_1783621	3.81e-30	8.64e-32	-15.8802	61.6881	-2.01188	374429550	CMPK2	cytidine/uridine monophosphate kinase 2
ILMN_2150661	3.82e-30	8.65e-32	-15.8799	61.6869	-1.00946	343403795	NUB1	negative regulator of ubiquitin like proteins 1
ILMN_2393046	3.82e-30	8.67e-32	-15.8795	61.6846	-1.28701	401709923	NHLRC3	NHL repeat containing 3
ILMN_1777853	3.88e-30	8.81e-32	-15.8765	61.6689	-1.32844	NA
ILMN_3238797	3.89e-30	8.84e-32	-15.8758	61.6651	-1.07057	961513287	FAM72A	family with sequence similarity 72 member A
ILMN_1668865	4.03e-30	9.18e-32	-15.8686	61.6274	-2.00446	555943844	SLC2A14	solute carrier family 2 member 14
ILMN_1766171	4.04e-30	9.2e-32	-15.8682	61.6252	-1.85232	953953832	SNF8	SNF8, ESCRT-II complex subunit
ILMN_1809003	4.08e-30	9.29e-32	-15.8664	61.6155	-1.46181	557948117	CBR1	carbonyl reductase 1
ILMN_2176251	4.2e-30	9.58e-32	-15.8607	61.5854	-1.08547	878298214	MGME1	mitochondrial genome maintenance exonuclease 1
ILMN_1691104	4.29e-30	9.81e-32	-15.8562	61.5616	-1.51998	84370365	PGAM4	phosphoglycerate mutase family member 4
ILMN_2170814	4.34e-30	9.93e-32	-15.8539	61.5496	-2.70368	156627583	LAMP3	lysosomal associated membrane protein 3
ILMN_3241469	4.34e-30	9.94e-32	-15.8536	61.548	-1.14476	NA
ILMN_2041293	4.4e-30	1.01e-31	-15.8512	61.535	-1.37545	62865634	SQLE	squalene epoxidase
ILMN_1762284	4.56e-30	1.05e-31	-15.8442	61.4981	-2.44043	189409121	ASPRV1	aspartic peptidase, retroviral-like 1
ILMN_1808590	4.63e-30	1.06e-31	-15.841	61.4815	-1.7537	374253801	GUCY1A3	guanylate cyclase 1 soluble subunit alpha
ILMN_1711005	5.02e-30	1.15e-31	-15.8257	61.4005	-1.37363	42490757	CDC25A	cell division cycle 25A
ILMN_1777721	5.02e-30	1.15e-31	-15.8256	61.4	-0.994505	209413760	MAPRE1	microtubule associated protein RP/EB family member 1
ILMN_1784264	5.06e-30	1.17e-31	-15.8237	61.3898	-1.36044	211938415	TNFSF13	tumor necrosis factor superfamily member 13
ILMN_1794539	5.16e-30	1.19e-31	-15.82	61.3706	-1.66821	197304797	KIF11	kinesin family member 11
ILMN_2384216	5.37e-30	1.24e-31	-15.812	61.3283	-1.36858	NA
ILMN_1696028	5.37e-30	1.24e-31	-15.8119	61.3278	-1.4217	87298841	ETNK1	ethanolamine kinase 1
ILMN_2226015	5.56e-30	1.28e-31	-15.8054	61.2933	-1.72082	171846277	LRRK2	leucine rich repeat kinase 2
ILMN_1696420	5.91e-30	1.37e-31	-15.7936	61.2306	-1.09742	300934765	BRD7	bromodomain containing 7
ILMN_1669113	5.93e-30	1.37e-31	-15.7929	61.2272	-1.59716	302370954	ATF5	activating transcription factor 5
ILMN_1755926	5.94e-30	1.38e-31	-15.7923	61.2238	-1.8063	544063483	DBI	diazepam binding inhibitor, acyl-CoA binding protein
ILMN_1685916	5.94e-30	1.38e-31	-15.7921	61.223	-1.61884	166795249	KIF2C	kinesin family member 2C
ILMN_1656621	6.01e-30	1.39e-31	-15.7898	61.2107	-1.15056	571026644	CHMP2A	charged multivesicular body protein 2A
ILMN_1736751	6.08e-30	1.41e-31	-15.7874	61.1979	-1.53131	755571552	VPS26B	VPS26, retromer complex component B
ILMN_3225941	6.16e-30	1.43e-31	-15.7846	61.1834	-1.13757	NA
ILMN_2041046	6.35e-30	1.48e-31	-15.7787	61.1522	-1.66619	206725531	CKS1B	CDC28 protein kinase regulatory subunit 1B
ILMN_1728106	6.35e-30	1.48e-31	-15.7787	61.1518	-1.53698	395132451	TNF	tumor necrosis factor
ILMN_1703153	6.38e-30	1.49e-31	-15.7775	61.1456	-1.02954	190358483	GLYR1	glyoxylate reductase 1 homolog
ILMN_1730825	6.47e-30	1.51e-31	-15.7747	61.1306	-1.10107	771917358	SGO1	shugoshin 1
ILMN_1660021	6.5e-30	1.52e-31	-15.7737	61.1253	-0.952238	255958281	PLIN3	perilipin 3
ILMN_2408645	6.59e-30	1.54e-31	-15.7709	61.1109	-1.27604	NA
ILMN_1815361	6.74e-30	1.58e-31	-15.7665	61.0874	-1.09632	324711007	XIAP	X-linked inhibitor of apoptosis
ILMN_1801105	6.75e-30	1.58e-31	-15.7662	61.0861	-1.15187	47157323	PRKCD	protein kinase C delta
ILMN_1754912	6.79e-30	1.59e-31	-15.7649	61.0791	-1.22094	51317383	GLE1	GLE1, RNA export mediator
ILMN_1731484	6.97e-30	1.64e-31	-15.7596	61.0511	-1.15675	570700834	RHOT1	ras homolog family member T1
ILMN_1765222	6.99e-30	1.64e-31	-15.759	61.0478	-1.74155	765826562	CARS2	cysteinyl-tRNA synthetase 2, mitochondrial (putative)
ILMN_1697491	7.3e-30	1.71e-31	-15.7508	61.0041	-1.3625	237757348	PRR5L	proline rich 5 like
ILMN_1721411	7.48e-30	1.76e-31	-15.7459	60.9786	-2.07468	NA
ILMN_2202915	7.55e-30	1.78e-31	-15.7441	60.9689	-1.63517	422398862	FAR2	fatty acyl-CoA reductase 2
ILMN_2356895	7.65e-30	1.8e-31	-15.7414	60.9544	-1.0979	332000003	MRPL42	mitochondrial ribosomal protein L42
ILMN_3238369	7.73e-30	1.82e-31	-15.7392	60.9429	-1.60615	90093354	KDM7A	lysine demethylase 7A
ILMN_1758906	7.73e-30	1.82e-31	-15.7392	60.9428	-0.988507	540344572	GNA13	G protein subunit alpha 13
ILMN_1691508	7.76e-30	1.83e-31	-15.7381	60.937	-1.67072	318037604	PLAUR	plasminogen activator, urokinase receptor
ILMN_3295075	7.82e-30	1.85e-31	-15.7365	60.9288	-0.863578	NA
ILMN_2052163	7.97e-30	1.89e-31	-15.7328	60.9093	-1.07811	307691201	YIPF1	Yip1 domain family member 1
ILMN_3240003	8e-30	1.9e-31	-15.7318	60.9039	-1.43329	NA
ILMN_2143795	8e-30	1.9e-31	-15.7318	60.9039	-1.40779	NA
ILMN_2387553	8.19e-30	1.94e-31	-15.7271	60.8789	-1.14858	330688467	PSMA3	proteasome subunit alpha 3
ILMN_1764861	8.21e-30	1.95e-31	-15.7266	60.8764	-1.33886	103471986	ISOC1	isochorismatase domain containing 1
ILMN_1717639	8.21e-30	1.95e-31	-15.7264	60.8753	-1.03228	116256470	SIK1	salt inducible kinase 1
ILMN_1766054	8.23e-30	1.96e-31	-15.7257	60.8712	-1.6667	315013575	ABCA1	ATP binding cassette subfamily A member 1
ILMN_1696419	8.26e-30	1.97e-31	-15.7248	60.8666	-1.39365	396578174	STOM	stomatin
ILMN_1792508	8.31e-30	1.98e-31	-15.7237	60.8607	-0.791647	758818593	TMEM59	transmembrane protein 59
ILMN_1751097	8.47e-30	2.02e-31	-15.7198	60.8404	-0.988075	359339003	CREB3L2	cAMP responsive element binding protein 3 like 2
ILMN_1717973	8.47e-30	2.02e-31	-15.7196	60.8391	-1.02819	NA
ILMN_1662026	8.61e-30	2.06e-31	-15.7163	60.8216	-1.08212	213385292	BTK	Bruton tyrosine kinase
ILMN_1755123	8.68e-30	2.08e-31	-15.7147	60.813	-1.6895	284807146	GBA	glucosylceramidase beta
ILMN_1699496	8.77e-30	2.1e-31	-15.7126	60.8022	-1.21079	156546909	PHF21A	PHD finger protein 21A
ILMN_1672606	8.82e-30	2.12e-31	-15.7112	60.7948	-2.05869	992319650	OAS1	2'-5'-oligoadenylate synthetase 1
ILMN_1781419	8.82e-30	2.12e-31	-15.7112	60.7946	-1.25368	218505700	HIKESHI	Hikeshi, heat shock protein nuclear import factor
ILMN_1763147	9.26e-30	2.22e-31	-15.7019	60.7455	-1.12941	316983169	NDUFB6	NADH:ubiquinone oxidoreductase subunit B6
ILMN_3178273	9.39e-30	2.26e-31	-15.6991	60.7307	-1.17051	NA
ILMN_2113938	9.4e-30	2.26e-31	-15.6987	60.7287	-1.25157	312922353	TOR1AIP2	torsin 1A interacting protein 2
ILMN_1681754	9.6e-30	2.31e-31	-15.6945	60.7062	-1.47123	215422332	GGH	gamma-glutamyl hydrolase
ILMN_1663512	9.61e-30	2.31e-31	-15.6943	60.705	-0.920954	17017987	COX5B	cytochrome c oxidase subunit 5B
ILMN_1736256	9.9e-30	2.39e-31	-15.6885	60.6742	-1.29086	209862753	CALR	calreticulin
ILMN_1798061	1.04e-29	2.51e-31	-15.6788	60.6227	-1.14249	198041764	ZFYVE26	zinc finger FYVE-type containing 26
ILMN_2408543	1.05e-29	2.53e-31	-15.6779	60.6179	-1.83587	318037601	PLAUR	plasminogen activator, urokinase receptor
ILMN_3202024	1.06e-29	2.56e-31	-15.6756	60.6058	-0.992262	NA
ILMN_1771738	1.07e-29	2.58e-31	-15.6739	60.597	-1.0865	82546834	ARL5A	ADP ribosylation factor like GTPase 5A
ILMN_1671906	1.07e-29	2.58e-31	-15.6736	60.5952	-1.27838	359718972	MND1	meiotic nuclear divisions 1
ILMN_3240900	1.09e-29	2.65e-31	-15.6691	60.5715	-1.35438	NA
ILMN_1684887	1.11e-29	2.68e-31	-15.6664	60.5574	-1.3715	373838706	SAMSN1	SAM domain, SH3 domain and nuclear localization signals 1
ILMN_1796669	1.13e-29	2.75e-31	-15.6619	60.5332	-1.31072	195947402	PSEN1	presenilin 1
ILMN_3240538	1.13e-29	2.75e-31	-15.6617	60.532	-1.54364	210147580	C19orf38	chromosome 19 open reading frame 38
ILMN_1744963	1.14e-29	2.76e-31	-15.661	60.5286	-1.20681	744066854	ERO1A	endoplasmic reticulum oxidoreductase 1 alpha
ILMN_3249748	1.17e-29	2.85e-31	-15.6553	60.4984	-1.09319	207028493	LDHA	lactate dehydrogenase A
ILMN_2179652	1.17e-29	2.85e-31	-15.6551	60.4974	-1.41079	425905328	PRELID1	PRELI domain containing 1
ILMN_2356654	1.2e-29	2.92e-31	-15.6504	60.4723	-1.18056	318068047	LGALS8	galectin 8
ILMN_1651832	1.2e-29	2.93e-31	-15.6497	60.4685	-1.12483	540344516	EHD1	EH domain containing 1
ILMN_1680353	1.22e-29	2.99e-31	-15.6461	60.4496	-1.00531	339276049	NSF	N-ethylmaleimide sensitive factor, vesicle fusing ATPase
ILMN_1775759	1.22e-29	2.99e-31	-15.6459	60.4482	-1.00973	334688826	NRAS	neuroblastoma RAS viral oncogene homolog
ILMN_1655884	1.23e-29	3e-31	-15.6452	60.4447	-1.45174	161377445	ATP2A2	ATPase sarcoplasmic/endoplasmic reticulum Ca2+ transporting 2
ILMN_2129273	1.23e-29	3.01e-31	-15.6451	60.444	-1.07201	336595083	STRN	striatin
ILMN_1677237	1.23e-29	3.02e-31	-15.644	60.4384	-1.44078	NA
ILMN_2046896	1.24e-29	3.05e-31	-15.6422	60.429	-1.28989	NA
ILMN_1768814	1.24e-29	3.06e-31	-15.642	60.4275	-1.25712	109150406	KLHL6	kelch like family member 6
ILMN_1789596	1.26e-29	3.1e-31	-15.6394	60.4141	-0.989849	153267458	ETV6	ETS variant 6
ILMN_1737517	1.34e-29	3.29e-31	-15.6282	60.3545	-1.43395	17105395	RPL29	ribosomal protein L29
ILMN_1692760	1.34e-29	3.31e-31	-15.6272	60.3493	-1.79883	189011557	DPAGT1	dolichyl-phosphate N-acetylglucosaminephosphotransferase 1
ILMN_2406313	1.35e-29	3.33e-31	-15.6257	60.3412	-1.85726	1021589402	RBCK1	RANBP2-type and C3HC4-type zinc finger containing 1
ILMN_1652631	1.36e-29	3.35e-31	-15.6246	60.3354	-1.15436	558757320	GLIPR2	GLI pathogenesis related 2
ILMN_1761176	1.36e-29	3.36e-31	-15.6241	60.3326	-1.32023	531034753	GRIPAP1	GRIP1 associated protein 1
ILMN_1718070	1.37e-29	3.39e-31	-15.6223	60.3234	-1.36439	493798976	CASP9	caspase 9
ILMN_1666122	1.39e-29	3.43e-31	-15.6205	60.3136	-1.19111	153792109	HEG1	heart development protein with EGF like domains 1
ILMN_2311826	1.41e-29	3.5e-31	-15.6164	60.2921	-1.13192	670357706	USP6NL	USP6 N-terminal like
ILMN_1680955	1.43e-29	3.55e-31	-15.6137	60.2778	-1.89742	1020158963	AURKA	aurora kinase A
ILMN_3207122	1.44e-29	3.58e-31	-15.6122	60.2695	-1.0368	NA
ILMN_2320964	1.49e-29	3.7e-31	-15.606	60.2369	-1.40609	301601655	ADAR	adenosine deaminase, RNA specific
ILMN_1773200	1.53e-29	3.79e-31	-15.6015	60.2126	-1.30957	1021312119	CCP110	centriolar coiled-coil protein 110
ILMN_1804642	1.56e-29	3.87e-31	-15.5978	60.1929	-1.13743	344925866	SMUG1	single-strand-selective monofunctional uracil-DNA glycosylase 1
ILMN_1688666	1.56e-29	3.89e-31	-15.5968	60.1876	-1.43663	21166386	HIST1H2BH	histone cluster 1, H2bh
ILMN_2158242	1.66e-29	4.14e-31	-15.5849	60.1248	-0.969589	197304725	SHOC2	SHOC2, leucine rich repeat scaffold protein
ILMN_2395043	1.68e-29	4.18e-31	-15.583	60.1145	-1.45959	NA
ILMN_1761281	1.73e-29	4.3e-31	-15.5777	60.0864	-1.82133	NA
ILMN_1769601	1.77e-29	4.42e-31	-15.5728	60.0602	-1.33247	595763536	TBCK	TBC1 domain containing kinase
ILMN_3238233	1.84e-29	4.6e-31	-15.5653	60.0206	-1.21465	106775680	HIST2H4B	histone cluster 2, H4b
ILMN_1752351	1.92e-29	4.79e-31	-15.5574	59.9786	-0.83174	169790831	LAMP2	lysosomal associated membrane protein 2
ILMN_1694548	1.92e-29	4.8e-31	-15.5572	59.9776	-3.30627	96304463	ANXA3	annexin A3
ILMN_2307656	1.94e-29	4.85e-31	-15.5553	59.9674	-1.66055	93588490	AGTRAP	angiotensin II receptor associated protein
ILMN_1664931	1.96e-29	4.92e-31	-15.5527	59.9534	-1.09331	115511050	GTF2E2	general transcription factor IIE subunit 2
ILMN_1693552	1.97e-29	4.94e-31	-15.5518	59.949	-1.43355	378786681	CD300A	CD300a molecule
ILMN_1705047	1.97e-29	4.95e-31	-15.5513	59.9462	-1.45088	659495410	TLR8	toll like receptor 8
ILMN_1745779	1.98e-29	4.97e-31	-15.5508	59.9432	-1.4897	325974481	TCTEX1D2	Tctex1 domain containing 2
ILMN_1789510	2.05e-29	5.17e-31	-15.5434	59.904	-1.43871	110225356	STIP1	stress induced phosphoprotein 1
ILMN_2212590	2.07e-29	5.2e-31	-15.5422	59.8975	-1.02479	756761771	TMEM170A	transmembrane protein 170A
ILMN_2414027	2.1e-29	5.29e-31	-15.5391	59.8811	-1.11036	NA
ILMN_1753312	2.13e-29	5.37e-31	-15.5363	59.8661	-1.4086	544346252	PLXDC2	plexin domain containing 2
ILMN_1755749	2.17e-29	5.48e-31	-15.5321	59.8441	-0.972208	183603937	PGK1	phosphoglycerate kinase 1
ILMN_3258321	2.19e-29	5.53e-31	-15.5306	59.8358	-1.78869	NA
ILMN_2203950	2.21e-29	5.59e-31	-15.5285	59.8248	-1.31425	337752171	HLA-A	major histocompatibility complex, class I, A
ILMN_1711314	2.24e-29	5.66e-31	-15.5262	59.8128	-1.05585	1011750857	NUDT5	nudix hydrolase 5
ILMN_2305544	2.38e-29	6.02e-31	-15.5146	59.7507	-0.978247	120433592	DBI	diazepam binding inhibitor, acyl-CoA binding protein
ILMN_2348093	2.4e-29	6.09e-31	-15.5124	59.7394	-1.08458	51479136	ATP5J	ATP synthase, H+ transporting, mitochondrial Fo complex subunit F6
ILMN_1707286	2.44e-29	6.19e-31	-15.5094	59.7232	-1.39002	110227597	PLBD1	phospholipase B domain containing 1
ILMN_1776313	2.52e-29	6.4e-31	-15.5032	59.6901	-1.26092	530537237	TMEM150B	transmembrane protein 150B
ILMN_1683916	2.66e-29	6.76e-31	-15.4928	59.6352	-1.03048	207113131	PEX13	peroxisomal biogenesis factor 13
ILMN_1704342	2.68e-29	6.83e-31	-15.4911	59.6259	-1.06309	187960099	UBE3C	ubiquitin protein ligase E3C
ILMN_1765332	2.69e-29	6.84e-31	-15.4907	59.6239	-2.35266	93004075	TIMM10	translocase of inner mitochondrial membrane 10 homolog (yeast)
ILMN_3271218	2.78e-29	7.08e-31	-15.4843	59.5898	-1.45751	NA
ILMN_1666376	2.78e-29	7.1e-31	-15.4838	59.5872	-1.61946	733214912	TRIM56	tripartite motif containing 56
ILMN_1780825	2.79e-29	7.12e-31	-15.4833	59.5844	-1.27249	872720854	RRAS	related RAS viral (r-ras) oncogene homolog
ILMN_1749210	2.83e-29	7.22e-31	-15.4805	59.5693	-1.16092	229577269	BUD13	BUD13 homolog
ILMN_3238859	2.83e-29	7.24e-31	-15.4802	59.5677	-1.04	148664227	FAM120AOS	family with sequence similarity 120A opposite strand
ILMN_1748707	2.86e-29	7.31e-31	-15.4781	59.5569	-1.46469	546231467	CRELD2	cysteine rich with EGF like domains 2
ILMN_1672307	2.86e-29	7.33e-31	-15.4777	59.5546	-1.3517	156523232	BMX	BMX non-receptor tyrosine kinase
ILMN_1656910	2.96e-29	7.59e-31	-15.4712	59.5198	-1.40344	310772218	TRIM6	tripartite motif containing 6
ILMN_1703370	3.03e-29	7.76e-31	-15.4671	59.498	-1.29104	42516559	ZDHHC12	zinc finger DHHC-type containing 12
ILMN_1684114	3.03e-29	7.77e-31	-15.4669	59.4969	-1.59401	301171420	TPI1P2	triosephosphate isomerase 1 pseudogene 2
ILMN_2334296	3.04e-29	7.8e-31	-15.466	59.4924	-1.31433	89111126	IL18BP	interleukin 18 binding protein
ILMN_1807397	3.13e-29	8.04e-31	-15.4604	59.4624	-0.950268	316659417	NDUFB5	NADH:ubiquinone oxidoreductase subunit B5
ILMN_1709611	3.14e-29	8.07e-31	-15.4597	59.4586	-0.951098	221316703	PSMA1	proteasome subunit alpha 1
ILMN_2054725	3.24e-29	8.34e-31	-15.4535	59.4258	-1.10868	1003701498	SUGT1	SGT1 homolog, MIS12 kinetochore complex assembly cochaperone
ILMN_1670079	3.37e-29	8.69e-31	-15.4458	59.3848	-0.964996	733214372	OMA1	OMA1 zinc metallopeptidase
ILMN_1664828	3.43e-29	8.86e-31	-15.4423	59.3662	-2.12074	669250882	APOBEC3H	apolipoprotein B mRNA editing enzyme catalytic subunit 3H
ILMN_1779633	3.58e-29	9.24e-31	-15.4345	59.3242	-1.30571	422398835	PSMD6	proteasome 26S subunit, non-ATPase 6
ILMN_2358541	3.64e-29	9.39e-31	-15.4313	59.3072	-1.57176	222446645	RBMS1	RNA binding motif single stranded interacting protein 1
ILMN_1891944	3.65e-29	9.43e-31	-15.4305	59.303	-1.7852	2183515
ILMN_1765258	3.71e-29	9.61e-31	-15.427	59.2846	-1.48251	301171456	HLA-E	major histocompatibility complex, class I, E
ILMN_1712678	3.74e-29	9.69e-31	-15.4255	59.2765	-0.984353	76563938	RPS27L	ribosomal protein S27 like
ILMN_2097421	3.74e-29	9.71e-31	-15.4252	59.2747	-1.00291	169646732	MRPL51	mitochondrial ribosomal protein L51
ILMN_1721868	3.74e-29	9.71e-31	-15.4252	59.2746	-1.835	1002341782	KPNA2	karyopherin subunit alpha 2
ILMN_3239055	3.74e-29	9.71e-31	-15.4251	59.2742	-1.15107	157311582	TMEM208	transmembrane protein 208
ILMN_1678669	3.77e-29	9.8e-31	-15.4234	59.2651	-1.69661	260064011	RRM2	ribonucleotide reductase regulatory subunit M2
ILMN_2235283	3.87e-29	1.01e-30	-15.4182	59.2377	-0.985025	576796259	MAPK1	mitogen-activated protein kinase 1
ILMN_1789059	3.91e-29	1.02e-30	-15.4162	59.2271	-1.00134	197304676	GDAP2	ganglioside induced differentiation associated protein 2
ILMN_1765082	3.91e-29	1.02e-30	-15.4162	59.227	-1.36731	325120979	RBM10	RNA binding motif protein 10
ILMN_2175912	3.92e-29	1.02e-30	-15.4155	59.2232	-1.32384	735367774	ITGB2	integrin subunit beta 2
ILMN_3245620	3.98e-29	1.04e-30	-15.4126	59.2075	-1.16873	215422409	NAIF1	nuclear apoptosis inducing factor 1
ILMN_3279652	3.99e-29	1.04e-30	-15.4118	59.2036	-1.05439	NA
ILMN_2406501	4.06e-29	1.06e-30	-15.4087	59.1868	-2.01052	1018191628	SOD2	superoxide dismutase 2, mitochondrial
ILMN_3228639	4.17e-29	1.09e-30	-15.4036	59.1596	-1.33203	NA
ILMN_1756022	4.2e-29	1.1e-30	-15.4019	59.1506	-1.07195	15718718	HIST1H2AM	histone cluster 1, H2am
ILMN_1712389	4.32e-29	1.13e-30	-15.3962	59.1205	-1.16238	323363000	CKLF	chemokine like factor
ILMN_1776522	4.45e-29	1.17e-30	-15.3908	59.0917	-1.00679	170932468	SLC50A1	solute carrier family 50 member 1
ILMN_1655077	4.52e-29	1.19e-30	-15.3877	59.0748	-1.39056	172072683	PRDM1	PR/SET domain 1
ILMN_1658027	4.7e-29	1.23e-30	-15.3802	59.0352	-1.12425	216548185	RAD54L	RAD54-like (S. cerevisiae)
ILMN_2103685	4.76e-29	1.25e-30	-15.3777	59.0218	-1.53658	223633998	DEPDC1B	DEP domain containing 1B
ILMN_1699476	4.77e-29	1.26e-30	-15.377	59.0177	-1.03981	506949355	RPE	ribulose-5-phosphate-3-epimerase
ILMN_1677997	4.78e-29	1.26e-30	-15.3766	59.016	-1.74646	442796461	MAZ	MYC associated zinc finger protein
ILMN_1777881	4.86e-29	1.28e-30	-15.3734	58.9989	-1.41811	298104105	TSPAN17	tetraspanin 17
ILMN_1703695	4.93e-29	1.3e-30	-15.3706	58.9839	-1.43988	365777414	C19orf12	chromosome 19 open reading frame 12
ILMN_1753265	5.13e-29	1.35e-30	-15.3629	58.9425	-1.16235	756398276	C12orf76	chromosome 12 open reading frame 76
ILMN_1763452	5.15e-29	1.36e-30	-15.362	58.9378	-1.18679	148227043	EVI2B	ecotropic viral integration site 2B
ILMN_2056975	5.17e-29	1.36e-30	-15.3614	58.9344	-1.039	164518913	HPRT1	hypoxanthine phosphoribosyltransferase 1
ILMN_1803945	5.31e-29	1.4e-30	-15.3561	58.9061	-1.19165	341932552	HCP5	HLA complex P5 (non-protein coding)
ILMN_2206554	5.42e-29	1.43e-30	-15.3522	58.8857	-1.05947	557440725	SLC35F5	solute carrier family 35 member F5
ILMN_1796130	5.42e-29	1.43e-30	-15.352	58.8845	-1.08252	NA
ILMN_2226917	5.45e-29	1.45e-30	-15.3506	58.8772	-1.15017	223941899	SUSD6	sushi domain containing 6
ILMN_1740319	5.73e-29	1.52e-30	-15.3414	58.8277	-1.80237	50511937	IFI27L2	interferon alpha inducible protein 27 like 2
ILMN_1684385	5.74e-29	1.52e-30	-15.3406	58.8238	-1.04231	188536048	COPB2	coatomer protein complex subunit beta 2
ILMN_1718988	5.75e-29	1.53e-30	-15.3404	58.8224	-0.975775	211904132	DAZAP2	DAZ associated protein 2
ILMN_1716895	5.93e-29	1.58e-30	-15.3345	58.7911	-1.24815	962607460	RPA3	replication protein A3
ILMN_2369682	6.32e-29	1.68e-30	-15.3225	58.7267	-1.3436	156151374	HNRNPA2B1	heterogeneous nuclear ribonucleoprotein A2/B1
ILMN_1721134	6.37e-29	1.7e-30	-15.3207	58.7171	-0.930814	110611244	TGM1	transglutaminase 1
ILMN_1776337	6.37e-29	1.7e-30	-15.3206	58.7169	-1.76537	221316565	CHORDC1	cysteine and histidine rich domain containing 1
ILMN_2404906	6.42e-29	1.71e-30	-15.319	58.7084	-1.04644	771917426	SGO1	shugoshin 1
ILMN_1773119	6.49e-29	1.73e-30	-15.3168	58.6963	-1.61889	118572587	CCNF	cyclin F
ILMN_1679543	6.5e-29	1.74e-30	-15.3162	58.6935	-0.977379	604723337	KPTN	kaptin, actin binding protein
ILMN_2092333	6.57e-29	1.76e-30	-15.3141	58.6818	-1.5311	32401434	GPR141	G protein-coupled receptor 141
ILMN_1813455	6.59e-29	1.76e-30	-15.3134	58.6783	-1.49691	190343005	SP110	SP110 nuclear body protein
ILMN_1674866	6.91e-29	1.85e-30	-15.3042	58.6294	-0.944073	507417951	TADA3	transcriptional adaptor 3
ILMN_1736176	6.91e-29	1.85e-30	-15.3042	58.6294	-1.24859	926606615	PLK1	polo like kinase 1
ILMN_1795893	7.09e-29	1.9e-30	-15.2995	58.6038	-0.730234	52851428	TMEM167B	transmembrane protein 167B
ILMN_2358382	7.13e-29	1.91e-30	-15.2982	58.5973	-1.03935	528524503	ZFYVE1	zinc finger FYVE-type containing 1
ILMN_1731070	7.17e-29	1.93e-30	-15.2969	58.5902	-1.26893	313661351	ORC6	origin recognition complex subunit 6
ILMN_1705617	7.28e-29	1.96e-30	-15.2939	58.574	-0.982588	49472823	CFL1	cofilin 1
ILMN_1813338	7.37e-29	1.98e-30	-15.2917	58.5623	-2.75728	167614499	LAG3	lymphocyte activating 3
ILMN_1680624	7.41e-29	2e-30	-15.2904	58.5555	-1.30301	53759126	CREG1	cellular repressor of E1A stimulated genes 1
ILMN_2326071	7.41e-29	2e-30	-15.2903	58.5549	-1.12829	314122163	MYL6	myosin light chain 6
ILMN_1707312	7.48e-29	2.02e-30	-15.2884	58.5448	-1.67881	52630428	NFIL3	nuclear factor, interleukin 3 regulated
ILMN_1654396	7.48e-29	2.02e-30	-15.2881	58.5432	-1.37362	735367774	ITGB2	integrin subunit beta 2
ILMN_2351611	7.5e-29	2.03e-30	-15.2876	58.5405	-0.85837	194328682	UBQLN1	ubiquilin 1
ILMN_2228873	7.63e-29	2.06e-30	-15.2841	58.5219	-1.04392	347446704	STARD3NL	STARD3 N-terminal like
ILMN_1695311	7.69e-29	2.08e-30	-15.2825	58.5133	-1.4538	207113141	HLA-DMA	major histocompatibility complex, class II, DM alpha
ILMN_1652505	7.7e-29	2.09e-30	-15.2822	58.5114	-1.08346	414144886	APEX2	apurinic/apyrimidinic endodeoxyribonuclease 2
ILMN_1658247	7.96e-29	2.16e-30	-15.2759	58.478	-3.04898	992319651	OAS1	2'-5'-oligoadenylate synthetase 1
ILMN_1687495	8.18e-29	2.22e-30	-15.2705	58.4492	-1.20203	49619230	SLC37A1	solute carrier family 37 member 1
ILMN_1790472	8.35e-29	2.27e-30	-15.2667	58.4287	-1.25643	149274642	SLC25A28	solute carrier family 25 member 28
ILMN_2077550	8.39e-29	2.28e-30	-15.2656	58.4228	-1.58225	987437915	RACGAP1	Rac GTPase activating protein 1
ILMN_1789342	8.44e-29	2.3e-30	-15.2643	58.4158	-1.09408	161353442	NDUFS2	NADH:ubiquinone oxidoreductase core subunit S2
ILMN_1843198	8.65e-29	2.35e-30	-15.2597	58.3915	-0.986295	10439954	AK4	adenylate kinase 4
ILMN_3236928	8.74e-29	2.38e-30	-15.2575	58.3794	-1.13473	223671903	LAMTOR2	late endosomal/lysosomal adaptor, MAPK and MTOR activator 2
ILMN_1738938	8.78e-29	2.39e-30	-15.2564	58.3739	-1.18923	256773259	TIMM8B	translocase of inner mitochondrial membrane 8 homolog B
ILMN_2258268	8.81e-29	2.4e-30	-15.2558	58.3704	-1.08952	343478145	GLRX2	glutaredoxin 2
ILMN_1695276	8.85e-29	2.42e-30	-15.2548	58.3649	-1.04021	374081439	MAPRE2	microtubule associated protein RP/EB family member 2
ILMN_1724863	9.14e-29	2.5e-30	-15.2486	58.3317	-0.997242	371875636	TICAM1	toll like receptor adaptor molecule 1
ILMN_1794612	9.23e-29	2.52e-30	-15.2466	58.3215	-1.31926	38045947	UBA7	ubiquitin like modifier activating enzyme 7
ILMN_1696591	9.25e-29	2.53e-30	-15.246	58.3181	-1.02845	108773786	RB1	RB transcriptional corepressor 1
ILMN_1661490	9.33e-29	2.55e-30	-15.2444	58.3094	-1.17873	388240784	PFDN6	prefoldin subunit 6
ILMN_1761363	9.52e-29	2.61e-30	-15.2403	58.2878	-1.14992	297591829	VAMP4	vesicle associated membrane protein 4
ILMN_1708147	9.73e-29	2.67e-30	-15.2362	58.2654	-0.895691	358439416	TBPL1	TATA-box binding protein like 1
ILMN_1749109	9.79e-29	2.69e-30	-15.235	58.2591	-1.16207	991820343	PSAP	prosaposin
ILMN_1842850	1e-28	2.76e-30	-15.2301	58.2332	-0.784259	10439558	P2RY1	purinergic receptor P2Y1
ILMN_1694596	1.01e-28	2.77e-30	-15.2291	58.2275	-1.41008	422398862	FAR2	fatty acyl-CoA reductase 2
ILMN_1656670	1.03e-28	2.84e-30	-15.2245	58.2031	-1.9784	269914083	HLA-G	major histocompatibility complex, class I, G
ILMN_1769503	1.03e-28	2.85e-30	-15.224	58.2004	-1.00843	40316919	ZNRF2	zinc and ring finger 2, E3 ubiquitin protein ligase
ILMN_1781580	1.05e-28	2.88e-30	-15.2218	58.1884	-1.2726	227452355	BRI3	brain protein I3
ILMN_1815479	1.06e-28	2.93e-30	-15.2189	58.1731	-1.00211	77812675	NOP10	NOP10 ribonucleoprotein
ILMN_1813456	1.08e-28	2.98e-30	-15.2158	58.1562	-1.1075	NA
ILMN_1809347	1.08e-28	2.98e-30	-15.2153	58.154	-0.95456	NA
ILMN_1762899	1.08e-28	2.98e-30	-15.2153	58.1539	-1.12445	31317226	EGR1	early growth response 1
ILMN_1805827	1.09e-28	3.01e-30	-15.2138	58.1455	-1.27294	78482607	PPA1	pyrophosphatase (inorganic) 1
ILMN_1740466	1.1e-28	3.04e-30	-15.2121	58.1365	-1.14974	117414142	FAM46A	family with sequence similarity 46 member A
ILMN_1785831	1.1e-28	3.04e-30	-15.212	58.1363	-1.0113	291190775	ZDHHC13	zinc finger DHHC-type containing 13
ILMN_2313782	1.11e-28	3.07e-30	-15.2098	58.1242	-1.04522	1007892877	ATG4A	autophagy related 4A cysteine peptidase
ILMN_2280548	1.12e-28	3.1e-30	-15.2081	58.1154	-1.67097	340545551	FYB	FYN binding protein
ILMN_1740861	1.13e-28	3.15e-30	-15.2053	58.1002	-1.05897	222352139	DTWD1	DTW domain containing 1
ILMN_1795852	1.15e-28	3.2e-30	-15.2026	58.0857	-1.09613	NA
ILMN_2366391	1.17e-28	3.25e-30	-15.1993	58.0683	-0.921752	320461708	PRDX1	peroxiredoxin 1
ILMN_1737738	1.23e-28	3.43e-30	-15.1892	58.0143	-1.31614	385275074	NDUFA12	NADH:ubiquinone oxidoreductase subunit A12
ILMN_2376502	1.25e-28	3.49e-30	-15.1863	57.9984	-1.02024	216548548	RHOBTB1	Rho related BTB domain containing 1
ILMN_1789944	1.26e-28	3.5e-30	-15.1854	57.9937	-1.20974	NA
ILMN_1736834	1.27e-28	3.55e-30	-15.1832	57.9818	-0.661253	351721977	SKIL	SKI-like proto-oncogene
ILMN_1669096	1.29e-28	3.6e-30	-15.1805	57.9676	-1.10735	NA
ILMN_1719097	1.29e-28	3.6e-30	-15.1804	57.9671	-0.955678	444741679	C18orf8	chromosome 18 open reading frame 8
ILMN_1760027	1.29e-28	3.6e-30	-15.1803	57.9664	-1.21454	187608471	WAS	Wiskott-Aldrich syndrome
ILMN_1812474	1.33e-28	3.71e-30	-15.1748	57.9372	-0.88759	306774084	TFG	TRK-fused gene
ILMN_1653711	1.33e-28	3.71e-30	-15.1746	57.9359	-1.62513	313851098	FZD2	frizzled class receptor 2
ILMN_1777483	1.34e-28	3.76e-30	-15.1723	57.9233	-1.03035	347446725	APOOL	apolipoprotein O like
ILMN_1813260	1.35e-28	3.78e-30	-15.1713	57.9181	-1.07192	532164702	TIMM17B	translocase of inner mitochondrial membrane 17 homolog B (yeast)
ILMN_1783636	1.35e-28	3.78e-30	-15.1712	57.9176	-0.95267	366393043	COX6A1	cytochrome c oxidase subunit 6A1
ILMN_1778977	1.35e-28	3.79e-30	-15.171	57.9164	-1.14182	291045269	TYROBP	TYRO protein tyrosine kinase binding protein
ILMN_2373515	1.35e-28	3.8e-30	-15.1705	57.914	-1.41769	154146190	HSP90AA1	heat shock protein 90 alpha family class A member 1
ILMN_1714393	1.35e-28	3.8e-30	-15.1702	57.9121	-1.73209	565324199	RAB24	RAB24, member RAS oncogene family
ILMN_2347949	1.36e-28	3.83e-30	-15.1686	57.9038	-1.13616	544063453	G6PD	glucose-6-phosphate dehydrogenase
ILMN_1797604	1.39e-28	3.92e-30	-15.1645	57.8816	-1.04416	157649071	CAP1	adenylate cyclase associated protein 1
ILMN_1802458	1.4e-28	3.94e-30	-15.1635	57.8765	-1.43535	93588502	AGTRAP	angiotensin II receptor associated protein
ILMN_2373495	1.41e-28	3.97e-30	-15.162	57.8686	-1.08932	20336744	H2AFY	H2A histone family member Y
ILMN_1753275	1.43e-28	4.03e-30	-15.1594	57.8542	-1.44619	55749778	DENND1A	DENN domain containing 1A
ILMN_2058141	1.44e-28	4.06e-30	-15.1578	57.8458	-1.11753	148922918	HMGN2	high mobility group nucleosomal binding domain 2
ILMN_1673282	1.46e-28	4.13e-30	-15.1548	57.83	-1.21744	169790830	LAMP2	lysosomal associated membrane protein 2
ILMN_1666096	1.46e-28	4.13e-30	-15.1548	57.8296	-1.07767	42794751	ACSL3	acyl-CoA synthetase long-chain family member 3
ILMN_3256004	1.46e-28	4.14e-30	-15.1544	57.8277	-0.923591	NA
ILMN_1703074	1.46e-28	4.15e-30	-15.154	57.8256	-1.34177	315138988	CPD	carboxypeptidase D
ILMN_3300744	1.46e-28	4.15e-30	-15.1539	57.8248	-1.20035	NA
ILMN_2344650	1.47e-28	4.17e-30	-15.1531	57.8207	-1.08088	119226226	N4BP2L1	NEDD4 binding protein 2 like 1
ILMN_1807807	1.47e-28	4.18e-30	-15.1526	57.8182	-1.28403	154689645	SKA2	spindle and kinetochore associated complex subunit 2
ILMN_1716524	1.47e-28	4.18e-30	-15.1524	57.8168	-1.01205	40807361	RAB7A	RAB7A, member RAS oncogene family
ILMN_2376289	1.5e-28	4.26e-30	-15.149	57.7988	-1.21896	171906572	DBNL	drebrin like
ILMN_3234089	1.56e-28	4.43e-30	-15.1416	57.7589	-1.7277	510025458	N4BP2L2	NEDD4 binding protein 2 like 2
ILMN_1696347	1.6e-28	4.55e-30	-15.1366	57.7321	-1.54144	972781429	CTSC	cathepsin C
ILMN_1683277	1.6e-28	4.56e-30	-15.1362	57.7298	-1.5276	227496328	KIAA0319L	KIAA0319 like
ILMN_1774336	1.62e-28	4.61e-30	-15.1342	57.7191	-1.67584	309747077	POLE2	DNA polymerase epsilon 2, accessory subunit
ILMN_1707634	1.62e-28	4.63e-30	-15.1335	57.7155	-1.21948	32698875	CMC1	C-X9-C motif containing 1
ILMN_1678629	1.62e-28	4.64e-30	-15.1332	57.7139	-1.21777	431822373	DOCK7	dedicator of cytokinesis 7
ILMN_1779677	1.64e-28	4.7e-30	-15.1308	57.7012	-1.27819	297307112	ZCCHC6	zinc finger CCHC-type containing 6
ILMN_2066020	1.65e-28	4.73e-30	-15.1296	57.6944	-0.912362	325652030	TCEB1	transcription elongation factor B subunit 1
ILMN_1731287	1.68e-28	4.8e-30	-15.1266	57.6788	-1.2241	214829672	ARFGAP3	ADP ribosylation factor GTPase activating protein 3
ILMN_1785158	1.69e-28	4.83e-30	-15.1257	57.6735	-1.1674	188497631	HERPUD2	HERPUD family member 2
ILMN_1688158	1.69e-28	4.85e-30	-15.1251	57.6703	-1.27107	84875540	CYB5R4	cytochrome b5 reductase 4
ILMN_1796119	1.8e-28	5.17e-30	-15.1131	57.6061	-1.07661	292494918	ZUFSP	zinc finger with UFM1 specific peptidase domain
ILMN_3223181	1.86e-28	5.34e-30	-15.1071	57.5742	-1.38399	525507106	SEC13	SEC13 homolog, nuclear pore and COPII coat complex component
ILMN_1815303	1.89e-28	5.42e-30	-15.1041	57.5577	-1.12851	NA
ILMN_1737627	1.97e-28	5.65e-30	-15.0965	57.5171	-1.56891	194578902	MAPK14	mitogen-activated protein kinase 14
ILMN_3241136	1.97e-28	5.66e-30	-15.0962	57.5157	-0.860376	320089575	RNASEK	ribonuclease K
ILMN_1862521	1.97e-28	5.66e-30	-15.0962	57.5155	-1.3691	21752949	DENND1B	DENN domain containing 1B
ILMN_2330966	1.99e-28	5.74e-30	-15.0935	57.501	-1.39797	325651909	PTK2B	protein tyrosine kinase 2 beta
ILMN_1747251	2.01e-28	5.79e-30	-15.092	57.4929	-1.7096	257743477	LTB4R	leukotriene B4 receptor
ILMN_1719627	2.01e-28	5.81e-30	-15.0912	57.4888	-1.30036	13236578	SLC27A3	solute carrier family 27 member 3
ILMN_1741159	2.09e-28	6.05e-30	-15.0839	57.4495	-1.18523	346644791	MAP3K8	mitogen-activated protein kinase kinase kinase 8
ILMN_2355953	2.13e-28	6.16e-30	-15.0803	57.4303	-1.49432	NA
ILMN_3241758	2.14e-28	6.18e-30	-15.08	57.4284	-1.21378	256222517	POTEF	POTE ankyrin domain family member F
ILMN_1797728	2.2e-28	6.35e-30	-15.0747	57.4	-1.21874	387849460	HMGCS1	3-hydroxy-3-methylglutaryl-CoA synthase 1
ILMN_2398926	2.22e-28	6.42e-30	-15.0728	57.3897	-1.20999	568815632	C17orf58	chromosome 17 open reading frame 58
ILMN_1766405	2.3e-28	6.65e-30	-15.0661	57.3539	-1.46779	260064067	GOLM1	golgi membrane protein 1
ILMN_1748481	2.37e-28	6.88e-30	-15.0599	57.3206	-1.15464	746816359	TMEM199	transmembrane protein 199
ILMN_1808938	2.39e-28	6.93e-30	-15.0587	57.314	-0.994459	110224467	PIGF	phosphatidylinositol glycan anchor biosynthesis class F
ILMN_1765701	2.39e-28	6.93e-30	-15.0584	57.3127	-2.0102	NA
ILMN_1657470	2.41e-28	7e-30	-15.0566	57.3031	-0.937201	481026553	YTHDF3	YTH N6-methyladenosine RNA binding protein 3
ILMN_1659523	2.41e-28	7.01e-30	-15.0563	57.3013	-0.953457	376000080	USP39	ubiquitin specific peptidase 39
ILMN_1672405	2.42e-28	7.06e-30	-15.0552	57.2954	-1.10139	256985097	TMED7	transmembrane p24 trafficking protein 7
ILMN_1685676	2.49e-28	7.24e-30	-15.0504	57.2695	-1.40963	34222234	TTC9C	tetratricopeptide repeat domain 9C
ILMN_1700276	2.54e-28	7.42e-30	-15.0459	57.2454	-1.0957	545746314	JKAMP	JNK1/MAPK8-associated membrane protein
ILMN_1724333	2.55e-28	7.44e-30	-15.0453	57.2422	-1.29292	961513294	TOR1B	torsin family 1 member B
ILMN_1715635	2.6e-28	7.6e-30	-15.0413	57.2208	-0.846785	50593534	ATP6V0E1	ATPase H+ transporting V0 subunit e1
ILMN_1712985	2.62e-28	7.65e-30	-15.0401	57.2145	-1.2469	568815632	C17orf58	chromosome 17 open reading frame 58
ILMN_1801121	2.71e-28	7.92e-30	-15.0336	57.1796	-0.937615	54607090	SENP2	SUMO1/sentrin/SMT3 specific peptidase 2
ILMN_1772845	2.71e-28	7.94e-30	-15.0332	57.1773	-1.77486	531990805	SNRNP35	small nuclear ribonucleoprotein U11/U12 subunit 35
ILMN_1688480	2.72e-28	7.97e-30	-15.0325	57.1735	-1.08709	77628152	CCND1	cyclin D1
ILMN_1775501	2.74e-28	8.02e-30	-15.0314	57.1678	-1.97519	27894305	IL1B	interleukin 1 beta
ILMN_2210837	2.77e-28	8.12e-30	-15.0292	57.1558	-0.987608	38683841	CDC26	cell division cycle 26
ILMN_2096372	2.8e-28	8.22e-30	-15.0268	57.1427	-2.53409	327365354	ALDH1A1	aldehyde dehydrogenase 1 family member A1
ILMN_1700994	2.82e-28	8.29e-30	-15.0253	57.1351	-1.93826	227116324	KREMEN1	kringle containing transmembrane protein 1
ILMN_1708204	2.84e-28	8.35e-30	-15.0239	57.1275	-1.1105	35250828	COPG1	coatomer protein complex subunit gamma 1
ILMN_1673676	2.9e-28	8.52e-30	-15.0201	57.1071	-1.39786	540344541	SNX5	sorting nexin 5
ILMN_1669718	2.92e-28	8.58e-30	-15.0188	57.0998	-1.08511	528281414	PSENEN	presenilin enhancer gamma-secretase subunit
ILMN_1738075	2.92e-28	8.59e-30	-15.0187	57.0993	-1.14779	194018548	CMIP	c-Maf inducing protein
ILMN_1800638	2.93e-28	8.63e-30	-15.0178	57.0944	-1.15457	134152716	CELF2	CUGBP, Elav-like family member 2
ILMN_3185198	2.95e-28	8.69e-30	-15.0164	57.0869	-0.796145	NA
ILMN_1663220	2.95e-28	8.7e-30	-15.0162	57.0858	-1.0521	169636429	MRPL22	mitochondrial ribosomal protein L22
ILMN_2087528	3.02e-28	8.91e-30	-15.0118	57.0624	-0.953871	408967119	CPSF3	cleavage and polyadenylation specific factor 3
ILMN_1674941	3.1e-28	9.15e-30	-15.0069	57.0358	-1.04029	218156298	ANO6	anoctamin 6
ILMN_3222295	3.21e-28	9.49e-30	-15.0001	56.9995	-0.863672	NA
ILMN_2408987	3.35e-28	9.92e-30	-14.9919	56.9555	-1.66653	51477703	SMARCD3	SWI/SNF related, matrix associated, actin dependent regulator of chromatin, subfamily d, member 3
ILMN_2104929	3.39e-28	1e-29	-14.9898	56.9439	-1.1789	948284444	FAM207A	family with sequence similarity 207 member A
ILMN_1660817	3.44e-28	1.02e-29	-14.987	56.929	-1.26591	164419759	DDB2	damage specific DNA binding protein 2
ILMN_1742074	3.5e-28	1.04e-29	-14.9835	56.9101	-0.891864	323510668	C8orf76	chromosome 8 open reading frame 76
ILMN_3236556	3.52e-28	1.05e-29	-14.9822	56.9031	-1.05377	117938296	UBXN2B	UBX domain protein 2B
ILMN_1754400	3.54e-28	1.05e-29	-14.9811	56.897	-1.25231	NA
ILMN_2310621	3.56e-28	1.06e-29	-14.9797	56.8899	-0.973695	311893383	ATP5J2	ATP synthase, H+ transporting, mitochondrial Fo complex subunit F2
ILMN_1742981	3.57e-28	1.06e-29	-14.9793	56.8877	-1.2373	393715088	TUBA1A	tubulin alpha 1a
ILMN_2398274	3.6e-28	1.07e-29	-14.9776	56.8786	-1.67834	313482805	PYCARD	PYD and CARD domain containing
ILMN_1739210	3.69e-28	1.1e-29	-14.9729	56.8534	-0.95581	110349760	NSL1	NSL1, MIS12 kinetochore complex component
ILMN_1736002	3.71e-28	1.11e-29	-14.9715	56.8457	-0.95079	38027922	COPS5	COP9 signalosome subunit 5
ILMN_2388701	3.72e-28	1.11e-29	-14.971	56.8431	-1.25334	109633045	ST3GAL5	ST3 beta-galactoside alpha-2,3-sialyltransferase 5
ILMN_1700955	3.77e-28	1.13e-29	-14.9683	56.8286	-1.44989	325974481	TCTEX1D2	Tctex1 domain containing 2
ILMN_1660837	3.89e-28	1.16e-29	-14.9627	56.7983	-1.10447	343478297	CLCN3	chloride voltage-gated channel 3
ILMN_2192032	3.99e-28	1.19e-29	-14.9579	56.7724	-1.14393	323510694	SRP19	signal recognition particle 19
ILMN_1684289	4e-28	1.2e-29	-14.9572	56.7686	-1.09559	208879455	PNPO	pyridoxamine 5'-phosphate oxidase
ILMN_1753862	4e-28	1.2e-29	-14.957	56.7679	-0.899123	NA
ILMN_1748923	4.11e-28	1.23e-29	-14.9519	56.7404	-1.33242	110347419	SMC2	structural maintenance of chromosomes 2
ILMN_2253300	4.11e-28	1.23e-29	-14.9518	56.7397	-0.725629	573014775	TM9SF1	transmembrane 9 superfamily member 1
ILMN_2357438	4.16e-28	1.25e-29	-14.9492	56.7255	-1.78429	1020158973	AURKA	aurora kinase A
ILMN_1810591	4.17e-28	1.25e-29	-14.9486	56.7222	-0.80899	1015576880	PUS10	pseudouridylate synthase 10
ILMN_1738523	4.24e-28	1.27e-29	-14.9454	56.7054	-1.10153	197276653	MYD88	myeloid differentiation primary response 88
ILMN_1663618	4.28e-28	1.29e-29	-14.9438	56.6967	-1.19823	47458819	STAT3	signal transducer and activator of transcription 3
ILMN_1776052	4.28e-28	1.29e-29	-14.9437	56.6962	-1.03494	NA
ILMN_1680782	4.3e-28	1.29e-29	-14.9427	56.6906	-0.897287	189217918	PATL1	PAT1 homolog 1, processing body mRNA decay factor
ILMN_3219631	4.3e-28	1.3e-29	-14.9424	56.689	-0.889092	NA
ILMN_1821531	4.36e-28	1.31e-29	-14.9398	56.675	-1.83816	55943032	LOC100288798	uncharacterized LOC100288798
ILMN_2083833	4.49e-28	1.35e-29	-14.9341	56.6446	-0.966108	115583678	CNOT6L	CCR4-NOT transcription complex subunit 6 like
ILMN_1811588	4.49e-28	1.36e-29	-14.934	56.6441	-0.737354	67089155	PML	promyelocytic leukemia
ILMN_1652008	4.51e-28	1.36e-29	-14.933	56.6385	-1.13428	218505826	KNSTRN	kinetochore localized astrin/SPAG5 binding protein
ILMN_1798288	4.57e-28	1.38e-29	-14.9304	56.6247	-1.08976	134142060	MOB3C	MOB kinase activator 3C
ILMN_1728047	4.73e-28	1.43e-29	-14.9238	56.5889	-1.26489	320202989	AKR1A1	aldo-keto reductase family 1 member A1
ILMN_1873300	4.75e-28	1.44e-29	-14.923	56.5848	-1.41097	15932758
ILMN_1796339	4.76e-28	1.44e-29	-14.9223	56.5811	-0.622199	154146215	PLEKHA2	pleckstrin homology domain containing A2
ILMN_1752631	4.85e-28	1.47e-29	-14.9191	56.5637	-1.01093	56550054	CGGBP1	CGG triplet repeat binding protein 1
ILMN_2344373	4.85e-28	1.47e-29	-14.9187	56.5617	-1.88892	312261257	MVP	major vault protein
ILMN_1774062	4.92e-28	1.49e-29	-14.9161	56.5473	-1.07517	258547133	SLC25A5	solute carrier family 25 member 5
ILMN_2152502	4.92e-28	1.5e-29	-14.9157	56.5456	-1.12221	218505842	MGC72080	MGC72080 pseudogene
ILMN_1693826	5.06e-28	1.54e-29	-14.9105	56.5174	-1.32762	354681988	HAVCR2	hepatitis A virus cellular receptor 2
ILMN_1909886	5.07e-28	1.54e-29	-14.9102	56.5157	-1.31859	9894372
ILMN_1698766	5.07e-28	1.54e-29	-14.9101	56.5151	-1.1466	313482804	PYCARD	PYD and CARD domain containing
ILMN_1727055	5.1e-28	1.55e-29	-14.9089	56.5085	-1.79705	987437891	PARPBP	PARP1 binding protein
ILMN_1747305	5.14e-28	1.57e-29	-14.9071	56.4993	-1.30043	733216551	GIMAP8	GTPase, IMAP family member 8
ILMN_1761463	5.16e-28	1.57e-29	-14.9064	56.4956	-1.03804	237649100	EFHD2	EF-hand domain family member D2
ILMN_1815057	5.16e-28	1.58e-29	-14.9061	56.4939	-1.74942	68216043	PDGFRB	platelet derived growth factor receptor beta
ILMN_2225887	5.2e-28	1.59e-29	-14.9046	56.4855	-0.941375	50344742	ATP5EP2	ATP synthase, H+ transporting, mitochondrial F1 complex, epsilon subunit pseudogene 2
ILMN_3236945	5.23e-28	1.6e-29	-14.9035	56.4796	-1.06103	221218986	PTPMT1	protein tyrosine phosphatase, mitochondrial 1
ILMN_1657949	5.27e-28	1.61e-29	-14.9017	56.4702	-0.816847	100913214	RHEB	Ras homolog enriched in brain
ILMN_1797362	5.27e-28	1.61e-29	-14.9017	56.4698	-0.936878	NA
ILMN_1736567	5.36e-28	1.64e-29	-14.8984	56.4524	-1.76325	343403785	CD74	CD74 molecule
ILMN_2200331	5.36e-28	1.64e-29	-14.8982	56.4511	-1.32308	52630339	H2AFX	H2A histone family member X
ILMN_1659976	5.43e-28	1.67e-29	-14.8958	56.4381	-0.908433	217272857	CLP1	cleavage and polyadenylation factor I subunit 1
ILMN_1733256	5.48e-28	1.68e-29	-14.8938	56.4275	-1.10008	156631004	PSMD8	proteasome 26S subunit, non-ATPase 8
ILMN_1651628	5.51e-28	1.69e-29	-14.8929	56.4226	-0.995674	984290533	EXOC6	exocyst complex component 6
ILMN_1912333	5.6e-28	1.72e-29	-14.8895	56.4045	-1.05058	46287497
ILMN_2075440	5.62e-28	1.73e-29	-14.889	56.4014	-1.6389	62510077	PDIA3P1	protein disulfide isomerase family A member 3 pseudogene 1
ILMN_1703949	5.71e-28	1.76e-29	-14.886	56.3852	-1.18467	449784877	KPNB1	karyopherin subunit beta 1
ILMN_1673119	5.9e-28	1.82e-29	-14.8795	56.3505	-1.06736	927669119	AFF1	AF4/FMR2 family member 1
ILMN_2276820	6.03e-28	1.86e-29	-14.8754	56.3284	-1.05737	110349760	NSL1	NSL1, MIS12 kinetochore complex component
ILMN_1757272	6.07e-28	1.87e-29	-14.8743	56.3223	-0.848876	40068498	THAP1	THAP domain containing 1
ILMN_1797082	6.15e-28	1.9e-29	-14.8715	56.3073	-1.21993	197245415	SNX13	sorting nexin 13
ILMN_2157510	6.25e-28	1.93e-29	-14.8684	56.2906	-1.37136	315113894	BLOC1S1	biogenesis of lysosomal organelles complex 1 subunit 1
ILMN_1673673	6.27e-28	1.94e-29	-14.8676	56.2864	-1.19047	525507088	PBK	PDZ binding kinase
ILMN_3294322	6.29e-28	1.94e-29	-14.8672	56.284	-1.23934	336391110	CPEB2-AS1	CPEB2 antisense RNA 1 (head to head)
ILMN_2355776	6.44e-28	1.99e-29	-14.8627	56.2597	-1.10017	206725418	GIT2	GIT ArfGAP 2
ILMN_2392143	6.48e-28	2.01e-29	-14.8614	56.2527	-1.00811	332000007	TRAF6	TNF receptor associated factor 6
ILMN_1751773	6.5e-28	2.02e-29	-14.8605	56.2478	-0.930835	378947938	POLD3	DNA polymerase delta 3, accessory subunit
ILMN_1726359	6.67e-28	2.07e-29	-14.8557	56.2219	-0.943264	209977004	NECAP1	NECAP endocytosis associated 1
ILMN_2413318	6.96e-28	2.16e-29	-14.8477	56.1792	-0.973138	574286242	C15orf57	chromosome 15 open reading frame 57
ILMN_1781001	7.07e-28	2.19e-29	-14.8447	56.163	-1.78225	528078360	SOCS3	suppressor of cytokine signaling 3
ILMN_1661424	7.15e-28	2.22e-29	-14.8425	56.151	-1.40876	960513883	THAP6	THAP domain containing 6
ILMN_1708798	7.26e-28	2.26e-29	-14.8394	56.1345	-1.49135	987996454	EAF2	ELL associated factor 2
ILMN_3278070	7.36e-28	2.29e-29	-14.8367	56.1198	-0.869371	NA
ILMN_2276996	7.37e-28	2.3e-29	-14.8364	56.118	-1.39915	183979979	CCR2	C-C motif chemokine receptor 2
ILMN_1720819	7.48e-28	2.33e-29	-14.8335	56.1024	-1.16438	NA
ILMN_1807095	7.62e-28	2.38e-29	-14.8301	56.084	-0.905506	71892471	MRPS36	mitochondrial ribosomal protein S36
ILMN_2367818	7.73e-28	2.41e-29	-14.8273	56.0689	-1.40548	720642830	CD40	CD40 molecule
ILMN_2207291	7.8e-28	2.44e-29	-14.8255	56.0591	-2.0516	56786137	IFNG	interferon gamma
ILMN_1814600	7.8e-28	2.44e-29	-14.8253	56.058	-1.17232	223633998	DEPDC1B	DEP domain containing 1B
ILMN_1814022	7.87e-28	2.46e-29	-14.8234	56.0483	-1.54751	353731054	NR1H3	nuclear receptor subfamily 1 group H member 3
ILMN_1683598	8.11e-28	2.54e-29	-14.8179	56.0184	-1.91936	168480130	ACSL4	acyl-CoA synthetase long-chain family member 4
ILMN_1691846	8.29e-28	2.6e-29	-14.8137	55.9958	-1.23432	181336848	G0S2	G0/G1 switch 2
ILMN_3242377	8.3e-28	2.6e-29	-14.8134	55.9939	-0.797833	333944041	NACC2	NACC family member 2
ILMN_2370882	8.66e-28	2.72e-29	-14.8053	55.9504	-1.04551	42794757	ACSL5	acyl-CoA synthetase long-chain family member 5
ILMN_3206343	8.72e-28	2.74e-29	-14.804	55.9431	-1.4804	NA
ILMN_1808779	8.79e-28	2.76e-29	-14.8023	55.9341	-1.15958	75709185	CSTF3	cleavage stimulation factor subunit 3
ILMN_1796349	8.81e-28	2.77e-29	-14.8018	55.9314	-1.47576	554790395	SMPDL3A	sphingomyelin phosphodiesterase acid like 3A
ILMN_2399392	8.86e-28	2.78e-29	-14.8007	55.9257	-1.54378	83641895	SIL1	SIL1 nucleotide exchange factor
ILMN_1700378	8.9e-28	2.8e-29	-14.7997	55.9201	-0.924875	568214286	ZWILCH	zwilch kinetochore protein
ILMN_1803811	9.14e-28	2.88e-29	-14.7947	55.893	-1.49004	545478230	TRIB1	tribbles pseudokinase 1
ILMN_1726698	9.21e-28	2.9e-29	-14.7931	55.8844	-1.20797	528078351	PSME1	proteasome activator subunit 1
ILMN_1656386	9.34e-28	2.95e-29	-14.7903	55.8696	-1.71114	968121918	SEC24D	SEC24 homolog D, COPII coat complex component
ILMN_1712634	9.36e-28	2.95e-29	-14.7899	55.8673	-0.905956	188219592	TIA1	TIA1 cytotoxic granule-associated RNA binding protein
ILMN_2379644	9.7e-28	3.06e-29	-14.7832	55.8308	-1.37356	343403784	CD74	CD74 molecule
ILMN_1689968	9.72e-28	3.07e-29	-14.7826	55.828	-1.45378	221139703	PLEKHO2	pleckstrin homology domain containing O2
ILMN_1663489	9.92e-28	3.13e-29	-14.7788	55.8074	-1.0567	296317266	UBR2	ubiquitin protein ligase E3 component n-recognin 2
ILMN_1704713	1e-27	3.17e-29	-14.777	55.7975	-0.722355	1044873366	CSNK1G1	casein kinase 1 gamma 1
ILMN_3270853	1e-27	3.17e-29	-14.7766	55.7956	-1.45264	300244523	LOC100130298	hCG1816373-like
ILMN_1770936	1e-27	3.17e-29	-14.7766	55.7953	-1.06251	116063535	COQ5	coenzyme Q5, methyltransferase
ILMN_3236481	1.01e-27	3.19e-29	-14.7753	55.7885	-0.825965	NA
ILMN_2370365	1.02e-27	3.23e-29	-14.7732	55.7768	-1.38258	31881681	RFC4	replication factor C subunit 4
ILMN_1751086	1.03e-27	3.26e-29	-14.7714	55.7676	-1.26242	586798194	ATL3	atlastin GTPase 3
ILMN_1798485	1.03e-27	3.26e-29	-14.7713	55.7671	-1.16166	87159817	ATP6V1E1	ATPase H+ transporting V1 subunit E1
ILMN_1763144	1.04e-27	3.29e-29	-14.7696	55.7577	-1.16961	189217412	NEU1	neuraminidase 1 (lysosomal sialidase)
ILMN_1664750	1.04e-27	3.3e-29	-14.7696	55.7575	-0.963742	543583713	TMBIM4	transmembrane BAX inhibitor motif containing 4
ILMN_1759652	1.04e-27	3.31e-29	-14.7688	55.7533	-1.1423	1000814544	C1orf61	chromosome 1 open reading frame 61
ILMN_3188124	1.04e-27	3.32e-29	-14.7681	55.7494	-1.13013	NA
ILMN_1794560	1.04e-27	3.32e-29	-14.7681	55.7493	-1.06278	568815618	EMC6	ER membrane protein complex subunit 6
ILMN_1699362	1.05e-27	3.35e-29	-14.7667	55.7421	-0.850861	125988408	IK	IK cytokine, down-regulator of HLA II
ILMN_3272500	1.06e-27	3.38e-29	-14.7651	55.7332	-1.71855	209862794	IFI27L1	interferon alpha inducible protein 27 like 1
ILMN_1757406	1.07e-27	3.4e-29	-14.7637	55.7258	-1.75899	21071025	HIST1H1C	histone cluster 1, H1c
ILMN_1738909	1.11e-27	3.54e-29	-14.7564	55.6865	-1.09505	291084622	TROVE2	TROVE domain family member 2
ILMN_1755134	1.11e-27	3.54e-29	-14.7563	55.6859	-1.10764	38327038	HSPA4	heat shock protein family A (Hsp70) member 4
ILMN_1727150	1.13e-27	3.61e-29	-14.7528	55.6672	-1.76947	40548396	DHRS9	dehydrogenase/reductase 9
ILMN_2230998	1.14e-27	3.65e-29	-14.7507	55.6559	-1.1022	218749842	TMEM186	transmembrane protein 186
ILMN_1787308	1.19e-27	3.81e-29	-14.7426	55.6119	-1.00274	226371736	PIP4K2C	phosphatidylinositol-5-phosphate 4-kinase type 2 gamma
ILMN_2392717	1.27e-27	4.07e-29	-14.7307	55.5475	-0.806093	388490150	LARP7	La ribonucleoprotein domain family member 7
ILMN_1768393	1.28e-27	4.1e-29	-14.7294	55.5408	-0.960028	632794835	SNRPD1	small nuclear ribonucleoprotein D1 polypeptide
ILMN_3306730	1.29e-27	4.14e-29	-14.7276	55.5309	-1.41148	148833510	RBM47	RNA binding motif protein 47
ILMN_3217625	1.29e-27	4.15e-29	-14.727	55.5274	-0.72698	NA
ILMN_2307883	1.31e-27	4.21e-29	-14.7242	55.5122	-0.958945	311893390	ATP5J2	ATP synthase, H+ transporting, mitochondrial Fo complex subunit F2
ILMN_1667257	1.32e-27	4.23e-29	-14.7234	55.5081	-1.00188	115387093	SDHB	succinate dehydrogenase complex iron sulfur subunit B
ILMN_1798210	1.33e-27	4.27e-29	-14.7216	55.4985	-0.913819	145580625	E2F7	E2F transcription factor 7
ILMN_1733356	1.35e-27	4.35e-29	-14.7183	55.4807	-0.810452	323362994	MOB4	MOB family member 4, phocein
ILMN_1734476	1.35e-27	4.35e-29	-14.7183	55.4806	-0.959051	345441815	KIF2A	kinesin family member 2A
ILMN_1704793	1.37e-27	4.41e-29	-14.7157	55.4666	-1.02074	746816036	MYPOP	Myb related transcription factor, partner of profilin
ILMN_2172735	1.37e-27	4.43e-29	-14.715	55.4625	-0.723017	106879203	EXOC3L1	exocyst complex component 3 like 1
ILMN_1806754	1.4e-27	4.5e-29	-14.7119	55.4458	-2.32798	108773800	GLDC	glycine decarboxylase
ILMN_1794386	1.41e-27	4.57e-29	-14.7092	55.4313	-1.53819	291045209	IL2RG	interleukin 2 receptor subunit gamma
ILMN_2184049	1.41e-27	4.57e-29	-14.709	55.4305	-1.50509	18105038	COX7B	cytochrome c oxidase subunit 7B
ILMN_2384591	1.42e-27	4.58e-29	-14.7088	55.4291	-1.14346	568599849	HN1	hematological and neurological expressed 1
ILMN_1760922	1.42e-27	4.61e-29	-14.7075	55.4222	-1.04535	206725418	GIT2	GIT ArfGAP 2
ILMN_1758728	1.45e-27	4.7e-29	-14.7039	55.4029	-1.42425	4759335	FANCG	Fanconi anemia complementation group G
ILMN_1659415	1.46e-27	4.72e-29	-14.7031	55.3986	-0.916428	207028588	LAMTOR3	late endosomal/lysosomal adaptor, MAPK and MTOR activator 3
ILMN_1769158	1.48e-27	4.79e-29	-14.7004	55.3839	-1.45842	209969693	ISOC2	isochorismatase domain containing 2
ILMN_2090607	1.51e-27	4.9e-29	-14.6964	55.3622	-1.69041	153082751	IRF2	interferon regulatory factor 2
ILMN_1652647	1.57e-27	5.08e-29	-14.6895	55.3249	-0.983301	197116356	INPP4A	inositol polyphosphate-4-phosphatase type I A
ILMN_1803277	1.57e-27	5.1e-29	-14.6891	55.3226	-1.54553	312261256	MVP	major vault protein
ILMN_1656111	1.58e-27	5.14e-29	-14.6876	55.3147	-0.849671	38788242	MYLIP	myosin regulatory light chain interacting protein
ILMN_1687403	1.61e-27	5.25e-29	-14.6835	55.2925	-1.83081	970259829	MRPL40	mitochondrial ribosomal protein L40
ILMN_1696311	1.65e-27	5.38e-29	-14.679	55.2683	-1.21571	362999014	IMPAD1	inositol monophosphatase domain containing 1
ILMN_2330861	1.65e-27	5.39e-29	-14.6787	55.2666	-1.3178	570700830	SMC4	structural maintenance of chromosomes 4
ILMN_2411731	1.71e-27	5.57e-29	-14.6727	55.2339	-0.886822	31657126	HPS5	HPS5, biogenesis of lysosomal organelles complex 2 subunit 2
ILMN_3243011	1.72e-27	5.62e-29	-14.6711	55.2254	-0.910904	NA
ILMN_2123402	1.76e-27	5.76e-29	-14.6666	55.2008	-1.25471	300360488	CNPY2	canopy FGF signaling regulator 2
ILMN_1661776	1.78e-27	5.82e-29	-14.6647	55.1906	-1.15669	384871671	CENPJ	centromere protein J
ILMN_1796244	1.79e-27	5.85e-29	-14.6635	55.1842	-1.14559	213512837	CD2BP2	CD2 cytoplasmic tail binding protein 2
ILMN_2058512	1.82e-27	5.95e-29	-14.6605	55.168	-1.06387	156071494	PSMA2	proteasome subunit alpha 2
ILMN_1773741	1.83e-27	5.98e-29	-14.6596	55.1632	-0.928872	526118264	GOLGA5	golgin A5
ILMN_1796595	1.87e-27	6.14e-29	-14.6547	55.1367	-1.16465	170763485	C5orf22	chromosome 5 open reading frame 22
ILMN_1755843	1.91e-27	6.25e-29	-14.6514	55.1188	-2.37497	301601600	SLC26A8	solute carrier family 26 member 8
ILMN_2339779	1.91e-27	6.27e-29	-14.6509	55.1163	-1.03726	87159817	ATP6V1E1	ATPase H+ transporting V1 subunit E1
ILMN_2307740	1.94e-27	6.36e-29	-14.6481	55.1009	-1.00562	NA
ILMN_1709043	2.07e-27	6.8e-29	-14.6359	55.0348	-1.06649	332635094	PLGRKT	plasminogen receptor with a C-terminal lysine
ILMN_3241332	2.08e-27	6.82e-29	-14.6354	55.032	-1.08702	NA
ILMN_1728467	2.11e-27	6.94e-29	-14.6322	55.015	-0.860038	118200355	GHITM	growth hormone inducible transmembrane protein
ILMN_2388605	2.13e-27	6.99e-29	-14.6307	55.0068	-0.774458	205361119	ACTR2	ARP2 actin related protein 2 homolog
ILMN_1662316	2.14e-27	7.05e-29	-14.6292	54.9984	-0.965209	91206458	VPS33A	VPS33A, CORVET/HOPS core subunit
ILMN_3240247	2.15e-27	7.07e-29	-14.6286	54.9953	-1.07465	77812675	NOP10	NOP10 ribonucleoprotein
ILMN_1815719	2.17e-27	7.15e-29	-14.6266	54.9848	-0.856553	594140701	PLCG2	phospholipase C gamma 2
ILMN_1741801	2.18e-27	7.2e-29	-14.6253	54.9777	-1.57973	197313663	CDC7	cell division cycle 7
ILMN_1724489	2.19e-27	7.22e-29	-14.6248	54.975	-1.22145	196114934	RFC4	replication factor C subunit 4
ILMN_3245707	2.21e-27	7.29e-29	-14.623	54.9648	-0.873462	663071191	RIMKLB	ribosomal modification protein rimK like family member B
ILMN_1794912	2.21e-27	7.31e-29	-14.6225	54.9625	-0.99208	51479151	ATP5H	ATP synthase, H+ transporting, mitochondrial Fo complex subunit D
ILMN_2302118	2.23e-27	7.39e-29	-14.6206	54.9522	-1.12448	201025403	CCDC50	coiled-coil domain containing 50
ILMN_1748283	2.24e-27	7.42e-29	-14.6199	54.9482	-1.14891	209862740	PIM2	Pim-2 proto-oncogene, serine/threonine kinase
ILMN_1651828	2.32e-27	7.68e-29	-14.6135	54.9134	-1.26248	304434817	CCT3	chaperonin containing TCP1 subunit 3
ILMN_1652787	2.33e-27	7.71e-29	-14.6127	54.9094	-2.55607	45505138	PIK3AP1	phosphoinositide-3-kinase adaptor protein 1
ILMN_1773901	2.37e-27	7.85e-29	-14.6093	54.8911	-0.884174	153791677	STX12	syntaxin 12
ILMN_3242077	2.4e-27	7.96e-29	-14.6069	54.8778	-1.40095	NA
ILMN_1679640	2.45e-27	8.12e-29	-14.6031	54.8572	-0.875484	298231191	FXR1	FMR1 autosomal homolog 1
ILMN_1665117	2.46e-27	8.18e-29	-14.6019	54.8509	-1.10866	109452624	C6orf89	chromosome 6 open reading frame 89
ILMN_2380771	2.46e-27	8.19e-29	-14.6017	54.8496	-1.04742	320461679	AKR1A1	aldo-keto reductase family 1 member A1
ILMN_2381397	2.48e-27	8.25e-29	-14.6003	54.8423	-1.27472	41399283	HSPD1	heat shock protein family D (Hsp60) member 1
ILMN_2376520	2.48e-27	8.26e-29	-14.6001	54.8411	-1.48446	299115174	PPP2R3A	protein phosphatase 2 regulatory subunit B''alpha
ILMN_1740429	2.48e-27	8.27e-29	-14.5998	54.8397	-1.14145	56682960	FTL	ferritin light chain
ILMN_1805449	2.51e-27	8.37e-29	-14.5976	54.8274	-1.2762	157739929	TAPBPL	TAP binding protein like
ILMN_1739659	2.52e-27	8.39e-29	-14.5971	54.8247	-0.875664	734703955	ZDHHC6	zinc finger DHHC-type containing 6
ILMN_1666325	2.53e-27	8.43e-29	-14.5964	54.8208	-0.831852	145580624	ALG10B	ALG10B, alpha-1,2-glucosyltransferase
ILMN_1707720	2.56e-27	8.55e-29	-14.5937	54.8064	-1.16803	223468562	SLC1A5	solute carrier family 1 member 5
ILMN_2398847	2.6e-27	8.7e-29	-14.5905	54.7893	-1.07339	569026699	ARHGAP17	Rho GTPase activating protein 17
ILMN_1659843	2.67e-27	8.91e-29	-14.586	54.7648	-1.47098	300192905	DNAJC3	DnaJ heat shock protein family (Hsp40) member C3
ILMN_1813256	2.74e-27	9.16e-29	-14.581	54.7373	-1.07734	564730677	CRIPT	CXXC repeat containing interactor of PDZ3 domain
ILMN_1659620	2.74e-27	9.17e-29	-14.5809	54.7368	-1.05505	313760679	MYCBP	MYC binding protein
ILMN_1671250	2.76e-27	9.25e-29	-14.5792	54.728	-1.04124	209870110	CLIC4	chloride intracellular channel 4
ILMN_2316778	2.84e-27	9.5e-29	-14.5742	54.7009	-1.20465	87298842	ETNK1	ethanolamine kinase 1
ILMN_1660624	2.88e-27	9.66e-29	-14.5713	54.6849	-2.00719	73390139	LIMK2	LIM domain kinase 2
ILMN_2319825	2.95e-27	9.9e-29	-14.5668	54.6604	-1.37049	701165618	ACYP1	acylphosphatase 1
ILMN_2098743	2.96e-27	9.94e-29	-14.566	54.656	-1.18265	231567103	ACOT13	acyl-CoA thioesterase 13
ILMN_1785452	2.96e-27	9.94e-29	-14.5659	54.6558	-1.07657	NA
ILMN_1694177	3.03e-27	1.02e-28	-14.5615	54.6318	-2.10152	33239450	PCNA	proliferating cell nuclear antigen
ILMN_1655654	3.03e-27	1.02e-28	-14.5614	54.6314	-1.17406	218749807	MPDU1	mannose-P-dolichol utilization defect 1
ILMN_2148459	3.07e-27	1.03e-28	-14.559	54.6182	-1.27902	37704380	B2M	beta-2-microglobulin
ILMN_1677133	3.14e-27	1.06e-28	-14.5543	54.5931	-0.898519	1000232088	MITD1	microtubule interacting and trafficking domain containing 1
ILMN_2330410	3.16e-27	1.07e-28	-14.553	54.5858	-0.93012	557128985	EIF3C	eukaryotic translation initiation factor 3 subunit C
ILMN_3252556	3.22e-27	1.09e-28	-14.5497	54.5679	-1.9636	62953112	CARD16	caspase recruitment domain family member 16
ILMN_1693650	3.23e-27	1.09e-28	-14.5489	54.5634	-1.60529	219842226	FES	FES proto-oncogene, tyrosine kinase
ILMN_1786259	3.27e-27	1.1e-28	-14.5465	54.5505	-0.824453	296434260	LRRC59	leucine rich repeat containing 59
ILMN_1723139	3.28e-27	1.11e-28	-14.5459	54.5471	-1.11572	285002230	GPD2	glycerol-3-phosphate dehydrogenase 2
ILMN_1703617	3.34e-27	1.13e-28	-14.5424	54.5281	-1.27652	224451069	AHSA1	activator of Hsp90 ATPase activity 1
ILMN_2043728	3.47e-27	1.17e-28	-14.5356	54.4913	-1.35011	544711252	ZNF341	zinc finger protein 341
ILMN_2387078	3.51e-27	1.19e-28	-14.5331	54.4782	-0.842716	291045235	MPZL2	myelin protein zero like 2
ILMN_1763000	3.58e-27	1.21e-28	-14.5294	54.4579	-1.20022	93102369	ADAP2	ArfGAP with dual PH domains 2
ILMN_1694530	3.59e-27	1.22e-28	-14.5286	54.4534	-1.11312	209969687	DDA1	DET1 and DDB1 associated 1
ILMN_1698085	3.62e-27	1.23e-28	-14.5271	54.4456	-0.79357	556503374	NOP9	NOP9 nucleolar protein
ILMN_2319952	3.74e-27	1.27e-28	-14.521	54.4122	-1.04532	63054843	VDR	vitamin D (1,25- dihydroxyvitamin D3) receptor
ILMN_1776490	3.81e-27	1.29e-28	-14.5176	54.394	-1.35878	1008806470	C17orf53	chromosome 17 open reading frame 53
ILMN_2219131	3.85e-27	1.31e-28	-14.5155	54.3828	-1.33416	815891094	RPS15	ribosomal protein S15
ILMN_1809889	3.89e-27	1.32e-28	-14.5135	54.3717	-0.981451	546231963	CCDC117	coiled-coil domain containing 117
ILMN_1674394	3.96e-27	1.35e-28	-14.5098	54.3515	-1.41909	41327713	APMAP	adipocyte plasma membrane associated protein
ILMN_2367743	4.05e-27	1.38e-28	-14.5057	54.3294	-1.50514	222352112	TUBG1	tubulin gamma 1
ILMN_2378376	4.13e-27	1.41e-28	-14.502	54.3094	-1.33414	63054831	CYB561	cytochrome b561
ILMN_3251616	4.32e-27	1.47e-28	-14.4937	54.2642	-0.85916	808175911	KANSL1L	KAT8 regulatory NSL complex subunit 1 like
ILMN_1727332	4.35e-27	1.48e-28	-14.4922	54.2563	-1.11967	324072717	ATPIF1	ATPase inhibitory factor 1
ILMN_3251691	4.37e-27	1.49e-28	-14.4913	54.251	-1.04387	115529474	POLR3G	RNA polymerase III subunit G
ILMN_3248961	4.37e-27	1.49e-28	-14.4911	54.25	-0.840178	93277111	MAPK1IP1L	mitogen-activated protein kinase 1 interacting protein 1 like
ILMN_1737561	4.39e-27	1.5e-28	-14.49	54.2442	-1.63387	510025458	N4BP2L2	NEDD4 binding protein 2 like 2
ILMN_1783023	4.39e-27	1.5e-28	-14.49	54.244	-0.768494	966209724	C5orf51	chromosome 5 open reading frame 51
ILMN_1773125	4.43e-27	1.52e-28	-14.4883	54.2349	-1.24853	147905699	ENTPD1	ectonucleoside triphosphate diphosphohydrolase 1
ILMN_1799487	4.47e-27	1.53e-28	-14.4865	54.2251	-0.998948	119226226	N4BP2L1	NEDD4 binding protein 2 like 1
ILMN_1728699	4.47e-27	1.53e-28	-14.4864	54.2247	-1.63143	51702221	SPTY2D1	SPT2 chromatin protein domain containing 1
ILMN_1812067	4.48e-27	1.54e-28	-14.4859	54.2221	-1.24409	262231832	RER1	retention in endoplasmic reticulum sorting receptor 1
ILMN_3263918	4.62e-27	1.58e-28	-14.4803	54.1917	-1.8269	NA
ILMN_1809484	4.68e-27	1.61e-28	-14.4778	54.1778	-1.06927	296317329	TMOD3	tropomodulin 3
ILMN_1786357	4.68e-27	1.61e-28	-14.4774	54.1756	-1.62838	206597512	ARAP1	ArfGAP with RhoGAP domain, ankyrin repeat and PH domain 1
ILMN_1700515	4.73e-27	1.62e-28	-14.4757	54.1664	-1.26589	568815632	C17orf58	chromosome 17 open reading frame 58
ILMN_1656082	4.85e-27	1.67e-28	-14.4709	54.1404	-1.0865	318068040	H3F3A	H3 histone, family 3A
ILMN_1751708	4.85e-27	1.67e-28	-14.4707	54.1392	-1.13469	221316670	ITM2B	integral membrane protein 2B
ILMN_1752520	4.87e-27	1.68e-28	-14.4699	54.1352	-1.09681	157388964	SLFN11	schlafen family member 11
ILMN_1761120	4.97e-27	1.71e-28	-14.4659	54.1134	-1.00626	91807116	TM2D3	TM2 domain containing 3
ILMN_2064606	5.02e-27	1.73e-28	-14.464	54.1032	-1.24967	194018475	TBC1D2B	TBC1 domain family member 2B
ILMN_2043265	5.07e-27	1.75e-28	-14.4622	54.093	-0.972107	546231076	ZNF106	zinc finger protein 106
ILMN_1691449	5.08e-27	1.75e-28	-14.4617	54.0906	-1.06097	NA
ILMN_2320853	5.18e-27	1.79e-28	-14.458	54.0703	-0.961459	514825566	UBE2D3	ubiquitin conjugating enzyme E2 D3
ILMN_1792489	5.4e-27	1.86e-28	-14.4503	54.0285	-0.969816	460838701	ARPC2	actin related protein 2/3 complex subunit 2
ILMN_2045911	5.4e-27	1.87e-28	-14.4501	54.0277	-0.918488	388453734	FBXO28	F-box protein 28
ILMN_1747146	5.47e-27	1.89e-28	-14.4475	54.0135	-0.800081	332000018	TSG101	tumor susceptibility 101
ILMN_1714756	5.57e-27	1.93e-28	-14.444	53.9943	-1.71495	413081730	YIPF5	Yip1 domain family member 5
ILMN_1729318	5.84e-27	2.02e-28	-14.4353	53.9472	-0.830782	389886537	TOR1AIP1	torsin 1A interacting protein 1
ILMN_1801822	5.84e-27	2.02e-28	-14.4351	53.9461	-0.907594	116292175	C18orf25	chromosome 18 open reading frame 25
ILMN_1771599	5.91e-27	2.05e-28	-14.4328	53.9336	-1.34448	62739165	PLOD2	procollagen-lysine,2-oxoglutarate 5-dioxygenase 2
ILMN_3217332	5.95e-27	2.06e-28	-14.4316	53.9271	-0.676149	NA
ILMN_3239785	6e-27	2.08e-28	-14.4299	53.9176	-1.09006	NA
ILMN_1769473	6.01e-27	2.09e-28	-14.4294	53.9148	-0.808492	197313747	SETD2	SET domain containing 2
ILMN_1661593	6.01e-27	2.09e-28	-14.4292	53.9142	-0.842563	948284270	TVP23B	trans-golgi network vesicle protein 23 homolog B (S. cerevisiae)
ILMN_2345837	6.05e-27	2.1e-28	-14.4281	53.908	-1.03035	296179380	CLTA	clathrin light chain A
ILMN_2066066	6.17e-27	2.15e-28	-14.4244	53.888	-1.387	30172540	HLA-DRB6	major histocompatibility complex, class II, DR beta 6 (pseudogene)
ILMN_2086064	6.2e-27	2.16e-28	-14.4232	53.8814	-1.24155	262263430	SNRPC	small nuclear ribonucleoprotein polypeptide C
ILMN_1680419	6.26e-27	2.18e-28	-14.4215	53.8722	-0.920449	224451091	ASB7	ankyrin repeat and SOCS box containing 7
ILMN_1784602	6.28e-27	2.19e-28	-14.4207	53.8677	-1.46067	310832422	CDKN1A	cyclin dependent kinase inhibitor 1A
ILMN_2155998	6.29e-27	2.19e-28	-14.4204	53.8661	-0.951411	422398835	PSMD6	proteasome 26S subunit, non-ATPase 6
ILMN_1744604	6.45e-27	2.25e-28	-14.4156	53.8399	-1.00881	371941004	CYBA	cytochrome b-245 alpha chain
ILMN_1750395	6.51e-27	2.28e-28	-14.4137	53.8298	-1.05533	322812159	MBD2	methyl-CpG binding domain protein 2
ILMN_1815261	6.57e-27	2.3e-28	-14.412	53.8207	-1.39762	157427676	PDIA4	protein disulfide isomerase family A member 4
ILMN_2143155	6.8e-27	2.38e-28	-14.4054	53.7848	-1.88431	197304797	KIF11	kinesin family member 11
ILMN_3291709	6.81e-27	2.38e-28	-14.4051	53.7829	-0.936257	NA
ILMN_3268475	6.94e-27	2.43e-28	-14.4017	53.7645	-1.04158	NA
ILMN_1811955	6.96e-27	2.44e-28	-14.401	53.761	-1.1078	545478994	PRMT5	protein arginine methyltransferase 5
ILMN_1793433	7.02e-27	2.46e-28	-14.3992	53.7512	-0.81519	256222018	RAB10	RAB10, member RAS oncogene family
ILMN_1746368	7.09e-27	2.49e-28	-14.3974	53.7412	-0.954403	42789379	SELT	selenoprotein T
ILMN_1766896	7.09e-27	2.49e-28	-14.3973	53.7404	-2.70307	88900492	ZDHHC19	zinc finger DHHC-type containing 19
ILMN_1739541	7.45e-27	2.62e-28	-14.3881	53.6905	-1.74837	188219598	NMI	N-myc and STAT interactor
ILMN_1666713	7.48e-27	2.63e-28	-14.3873	53.6862	-0.95519	525342547	LYPLA1	lysophospholipase I
ILMN_1758412	7.52e-27	2.64e-28	-14.3862	53.6801	-1.03071	589908400	COPS7A	COP9 signalosome subunit 7A
ILMN_1771179	7.55e-27	2.66e-28	-14.3854	53.6757	-1.35341	63054827	CYB561	cytochrome b561
ILMN_1793829	7.66e-27	2.7e-28	-14.3824	53.6599	-0.873	371872751	TMCO1	transmembrane and coiled-coil domains 1
ILMN_1714167	7.73e-27	2.72e-28	-14.3806	53.6501	-0.956039	318037579	CYB5A	cytochrome b5 type A
ILMN_3276697	7.91e-27	2.79e-28	-14.3763	53.6263	-1.20492	NA
ILMN_1655312	7.93e-27	2.8e-28	-14.3758	53.6235	-0.937314	31657126	HPS5	HPS5, biogenesis of lysosomal organelles complex 2 subunit 2
ILMN_1784523	8.09e-27	2.85e-28	-14.3721	53.6035	-0.9696	87159820	ATP6V1G1	ATPase H+ transporting V1 subunit G1
ILMN_2376833	8.23e-27	2.91e-28	-14.3687	53.5853	-1.22628	224282157	ZNF200	zinc finger protein 200
ILMN_2101526	8.24e-27	2.91e-28	-14.3683	53.5832	-1.02125	315360615	GGCT	gamma-glutamylcyclotransferase
ILMN_1660111	8.28e-27	2.93e-28	-14.3675	53.5788	-0.853946	401709953	UCHL3	ubiquitin C-terminal hydrolase L3
ILMN_1666089	8.39e-27	2.97e-28	14.3649	53.5642	1.79716	237757327	OLIG1	oligodendrocyte transcription factor 1
ILMN_1672006	8.45e-27	2.99e-28	-14.3635	53.557	-0.766962	357430791	SSB	Sjogren syndrome antigen B
ILMN_1774844	8.66e-27	3.07e-28	-14.3589	53.5318	-1.05262	341865588	MAPKAPK2	mitogen-activated protein kinase-activated protein kinase 2
ILMN_1710906	8.86e-27	3.14e-28	-14.3547	53.5087	-1.03684	313661391	RNF145	ring finger protein 145
ILMN_1674337	8.87e-27	3.15e-28	-14.3542	53.5064	-1.0184	206725527	FKBP2	FK506 binding protein 2
ILMN_1756104	8.9e-27	3.16e-28	-14.3535	53.5025	-0.951007	388490145	LARP7	La ribonucleoprotein domain family member 7
ILMN_1728071	8.96e-27	3.18e-28	-14.3522	53.4953	-1.00912	575403058	KRAS	KRAS proto-oncogene, GTPase
ILMN_2073604	8.96e-27	3.18e-28	-14.352	53.4943	-1.59596	169808388	EBP	emopamil binding protein (sterol isomerase)
ILMN_1793770	8.97e-27	3.19e-28	-14.3517	53.4928	-1.07473	34328906	DNAJB6	DnaJ heat shock protein family (Hsp40) member B6
ILMN_3284114	9.2e-27	3.27e-28	-14.347	53.4673	-0.871236	NA
ILMN_2043109	9.23e-27	3.29e-28	-14.3463	53.4633	-2.0513	28827817	TOP1P2	topoisomerase (DNA) I pseudogene 2
ILMN_2362545	9.46e-27	3.37e-28	-14.3418	53.4386	-1.18849	53729319	ZWINT	ZW10 interacting kinetochore protein
ILMN_1787529	9.59e-27	3.42e-28	-14.3391	53.4241	-1.81858	1029201563	C3AR1	complement component 3a receptor 1
ILMN_3228688	9.6e-27	3.42e-28	-14.3388	53.4224	-1.25093	NA
ILMN_1808811	9.64e-27	3.44e-28	-14.3379	53.4176	-1.9249	154355001	SBNO2	strawberry notch homolog 2
ILMN_2395969	9.74e-27	3.48e-28	-14.3359	53.4068	-0.862387	695917251	PRDX3	peroxiredoxin 3
ILMN_1688818	1.02e-26	3.63e-28	-14.3278	53.3629	-0.85701	NA
ILMN_2362858	1.02e-26	3.65e-28	-14.3269	53.3576	-1.53896	30179904	PILRA	paired immunoglobin like type 2 receptor alpha
ILMN_1788363	1.04e-26	3.73e-28	-14.3229	53.336	-0.921322	263191547	MLH1	mutL homolog 1
ILMN_1767360	1.07e-26	3.84e-28	-14.3177	53.3077	-1.21093	391224481	IL10RB	interleukin 10 receptor subunit beta
ILMN_1794875	1.08e-26	3.85e-28	-14.3172	53.3052	-1.34699	374088032	GPAT3	glycerol-3-phosphate acyltransferase 3
ILMN_1778168	1.08e-26	3.87e-28	-14.3165	53.301	-1.34801	970949429	ELMO2	engulfment and cell motility 2
ILMN_1658407	1.08e-26	3.87e-28	-14.3164	53.3003	-1.4296	499589959	SLC43A3	solute carrier family 43 member 3
ILMN_1785988	1.08e-26	3.89e-28	-14.3155	53.2957	-0.894376	414144875	CSNK1A1	casein kinase 1 alpha 1
ILMN_1656798	1.09e-26	3.89e-28	-14.3151	53.2937	-0.730951	208610007	TIMM17A	translocase of inner mitochondrial membrane 17 homolog A (yeast)
ILMN_2395285	1.11e-26	3.99e-28	-14.3105	53.2684	-1.11793	NA
ILMN_3235964	1.11e-26	4e-28	-14.3101	53.2664	-1.9665	205277328	HSPA7	heat shock protein family A (Hsp70) member 7
ILMN_1774211	1.12e-26	4.04e-28	-14.3084	53.2569	-1.09043	210031195	TMPPE	transmembrane protein with metallophosphoesterase domain
ILMN_1757036	1.13e-26	4.05e-28	-14.3077	53.2533	-1.09762	383209654	AQP12A	aquaporin 12A
ILMN_1746517	1.13e-26	4.08e-28	-14.3067	53.2479	-1.20321	74101435	KYNU	kynureninase
ILMN_1670542	1.17e-26	4.21e-28	-14.3008	53.2159	-0.953018	312836804	AK2	adenylate kinase 2
ILMN_1729973	1.17e-26	4.22e-28	-14.3004	53.2136	-1.38093	27477137	ZC3HAV1	zinc finger CCCH-type containing, antiviral 1
ILMN_2215656	1.17e-26	4.23e-28	-14.2999	53.2108	-0.761101	320202965	MAGOH	mago homolog, exon junction complex core component
ILMN_1677877	1.17e-26	4.24e-28	-14.2997	53.2097	-1.22871	NA
ILMN_1885233	1.18e-26	4.24e-28	-14.2994	53.2079	-1.25185	5514133
ILMN_1795826	1.19e-26	4.31e-28	-14.2966	53.1927	-1.10827	85793113	ATP6V0D1	ATPase H+ transporting V0 subunit d1
ILMN_1717248	1.21e-26	4.39e-28	-14.2931	53.1736	-1.45444	190014614	C9orf66	chromosome 9 open reading frame 66
ILMN_2402766	1.21e-26	4.39e-28	-14.293	53.1733	-1.02886	300797490	AFTPH	aftiphilin
ILMN_3253304	1.22e-26	4.42e-28	-14.2917	53.1663	-1.98549	NA
ILMN_1806165	1.22e-26	4.43e-28	-14.2914	53.1644	-1.75135	731441387	HSPA6	heat shock protein family A (Hsp70) member 6
ILMN_1660063	1.22e-26	4.44e-28	-14.2913	53.1639	-0.846696	38455393	POLE4	DNA polymerase epsilon 4, accessory subunit
ILMN_1683271	1.23e-26	4.47e-28	-14.2899	53.1564	-1.48495	169259767	TMSB4X	thymosin beta 4, X-linked
ILMN_1745788	1.24e-26	4.5e-28	-14.2885	53.1489	-1.41886	68348719	CX3CR1	C-X3-C motif chemokine receptor 1
ILMN_2413084	1.26e-26	4.57e-28	-14.2858	53.1342	-1.28116	527498290	HSPA8	heat shock protein family A (Hsp70) member 8
ILMN_1801383	1.3e-26	4.72e-28	-14.2799	53.1016	-0.8668	219277632	SMG1	SMG1, nonsense mediated mRNA decay associated PI3K related kinase
ILMN_1756352	1.33e-26	4.82e-28	-14.2759	53.0799	-1.10056	223671903	LAMTOR2	late endosomal/lysosomal adaptor, MAPK and MTOR activator 2
ILMN_1740351	1.33e-26	4.85e-28	-14.2751	53.0756	-0.790679	401709933	IST1	IST1, ESCRT-III associated factor
ILMN_1774708	1.34e-26	4.86e-28	-14.2746	53.0732	-0.847931	119943094	ORMDL2	ORMDL sphingolipid biosynthesis regulator 2
ILMN_1679826	1.34e-26	4.89e-28	-14.2736	53.0674	-1.84243	262263313	CST7	cystatin F
ILMN_1799106	1.35e-26	4.91e-28	-14.2727	53.0626	-1.51632	224600453	2024-03-01	mitochondrial amidoxime reducing component 1
ILMN_1772929	1.36e-26	4.96e-28	-14.2707	53.0518	-1.04195	51479140	ATP5J	ATP synthase, H+ transporting, mitochondrial Fo complex subunit F6
ILMN_1793118	1.37e-26	4.98e-28	-14.2701	53.0487	-0.675998	332634737	TAX1BP1	Tax1 binding protein 1
ILMN_2215640	1.37e-26	4.99e-28	-14.2696	53.0457	-1.65897	349732224	TUBA3D	tubulin alpha 3d
ILMN_2368318	1.37e-26	5.02e-28	-14.2687	53.0409	-1.08609	112382240	FGR	FGR proto-oncogene, Src family tyrosine kinase
ILMN_1772743	1.38e-26	5.03e-28	-14.2684	53.0391	-0.968596	110224470	PIGK	phosphatidylinositol glycan anchor biosynthesis class K
ILMN_3283772	1.38e-26	5.03e-28	-14.2683	53.0384	-1.42719	NA
ILMN_1769839	1.38e-26	5.05e-28	-14.2674	53.0334	-1.22505	258679512	L1TD1	LINE1 type transposase domain containing 1
ILMN_1812392	1.38e-26	5.06e-28	-14.267	53.0315	-1.13526	72255578	TMSB10	thymosin beta 10
ILMN_2182482	1.43e-26	5.24e-28	-14.2606	52.9969	-1.00835	190358503	SHCBP1	SHC binding and spindle associated 1
ILMN_1659854	1.44e-26	5.26e-28	-14.2599	52.993	-1.68127	151301227	PRPF40A	pre-mRNA processing factor 40 homolog A
ILMN_1660341	1.45e-26	5.3e-28	-14.2588	52.9867	-1.60375	336595168	LRPAP1	LDL receptor related protein associated protein 1
ILMN_1674236	1.46e-26	5.36e-28	-14.2567	52.9754	-1.42699	209969817	HSPB1	heat shock protein family B (small) member 1
ILMN_1777096	1.47e-26	5.39e-28	-14.2557	52.9699	-0.720699	197927092	TDG	thymine DNA glycosylase
ILMN_1672843	1.48e-26	5.43e-28	-14.2542	52.9617	-0.798384	48928043	FBXO8	F-box protein 8
ILMN_1715437	1.49e-26	5.48e-28	-14.2526	52.953	-0.787533	444299650	KNL1	kinetochore scaffold 1
ILMN_1719606	1.53e-26	5.61e-28	-14.2483	52.9295	-0.988343	NA
ILMN_1656818	1.55e-26	5.69e-28	-14.2455	52.9146	-1.2022	32401434	GPR141	G protein-coupled receptor 141
ILMN_1750974	1.56e-26	5.76e-28	-14.2436	52.9039	-1.33929	114520589	S100A9	S100 calcium binding protein A9
ILMN_1651752	1.59e-26	5.85e-28	-14.2405	52.8872	-1.22317	281427195	CXorf21	chromosome X open reading frame 21
ILMN_1695731	1.61e-26	5.92e-28	-14.2383	52.875	-1.50949	222352112	TUBG1	tubulin gamma 1
ILMN_1770811	1.61e-26	5.93e-28	-14.2381	52.874	-0.965691	31880782	PELO	pelota homolog (Drosophila)
ILMN_1678833	1.64e-26	6.05e-28	-14.2345	52.8546	-1.37414	53759124	CCR1	C-C motif chemokine receptor 1
ILMN_1737514	1.66e-26	6.12e-28	-14.2323	52.8426	-1.31675	74101436	KYNU	kynureninase
ILMN_1810488	1.66e-26	6.14e-28	-14.2316	52.8388	-1.00201	217272827	NFYC	nuclear transcription factor Y subunit gamma
ILMN_2115752	1.7e-26	6.28e-28	-14.2275	52.8162	-2.01715	188219545	MEFV	Mediterranean fever
ILMN_2181191	1.7e-26	6.29e-28	-14.2274	52.8155	-0.98458	226529872	TPI1	triosephosphate isomerase 1
ILMN_1738401	1.71e-26	6.34e-28	-14.2259	52.8076	-1.14924	119395715	FOXC1	forkhead box C1
ILMN_3263290	1.72e-26	6.36e-28	-14.2252	52.804	-1.13804	NA
ILMN_2330948	1.74e-26	6.43e-28	-14.2233	52.7934	-1.19789	66879663	ARF1	ADP ribosylation factor 1
ILMN_1804854	1.79e-26	6.65e-28	-14.2172	52.7603	-0.985737	1022430604	CTNNA1	catenin alpha 1
ILMN_1785852	1.8e-26	6.69e-28	-14.2161	52.7542	-1.28294	212286149	NABP1	nucleic acid binding protein 1
ILMN_1697472	1.82e-26	6.75e-28	-14.2143	52.7442	-1.29331	91807116	TM2D3	TM2 domain containing 3
ILMN_1652366	1.83e-26	6.8e-28	-14.2132	52.738	-1.62347	187937173	NLRP7	NLR family pyrin domain containing 7
ILMN_3193271	1.83e-26	6.81e-28	-14.2129	52.7365	-0.882132	385719223	ACOD1	aconitate decarboxylase 1
ILMN_1693421	1.84e-26	6.82e-28	-14.2124	52.7341	-2.43758	1024249275	RPN2	ribophorin II
ILMN_1679555	1.86e-26	6.9e-28	-14.2103	52.7227	-0.955721	395132477	TIMM23	translocase of inner mitochondrial membrane 23
ILMN_2141807	1.86e-26	6.91e-28	-14.2102	52.7218	-1.24626	218505826	KNSTRN	kinetochore localized astrin/SPAG5 binding protein
ILMN_1710428	1.86e-26	6.94e-28	-14.2094	52.7178	-1.23108	281427275	CDK1	cyclin dependent kinase 1
ILMN_1799819	1.88e-26	6.99e-28	-14.2079	52.7094	-1.1129	319803070	MARS	methionyl-tRNA synthetase
ILMN_1696330	1.88e-26	7e-28	-14.2078	52.7089	-1.11211	157426892	GUF1	GUF1 homolog, GTPase
ILMN_1690733	1.89e-26	7.06e-28	-14.2061	52.6998	-1.02165	972776326	EGF	epidermal growth factor
ILMN_1728512	1.91e-26	7.13e-28	-14.2045	52.6909	-0.968879	61744461	YWHAH	tyrosine 3-monooxygenase/tryptophan 5-monooxygenase activation protein eta
ILMN_1744316	1.91e-26	7.14e-28	-14.2042	52.6894	-0.922884	226061592	TATDN3	TatD DNase domain containing 3
ILMN_3251592	1.94e-26	7.24e-28	-14.2015	52.6747	-0.806099	190886453	SAPCD2	suppressor APC domain containing 2
ILMN_2100437	1.94e-26	7.26e-28	-14.201	52.672	-1.55785	28302128	HBB	hemoglobin subunit beta
ILMN_1798249	1.95e-26	7.28e-28	-14.2006	52.6696	-0.643128	298566318	AK4	adenylate kinase 4
ILMN_3234828	1.96e-26	7.33e-28	-14.1993	52.6626	-1.04617	109627660	TMEM229B	transmembrane protein 229B
ILMN_2163306	1.98e-26	7.4e-28	-14.1977	52.6536	-0.92875	557878648	FAM120A	family with sequence similarity 120A
ILMN_1804656	1.99e-26	7.44e-28	-14.1965	52.6474	-1.19946	380254495	COX14	COX14, cytochrome c oxidase assembly factor
ILMN_1678612	2e-26	7.51e-28	-14.1949	52.6385	-1.17107	302129650	ANXA6	annexin A6
ILMN_1783469	2e-26	7.51e-28	-14.1949	52.6384	-0.912846	NA
ILMN_1744647	2.03e-26	7.62e-28	-14.1922	52.6237	-0.930398	749502284	CAND1	cullin associated and neddylation dissociated 1
ILMN_1781135	2.05e-26	7.68e-28	-14.1907	52.6158	-0.888923	756761822	STAM2	signal transducing adaptor molecule 2
ILMN_1866887	2.06e-26	7.73e-28	-14.1895	52.6092	-0.953345	31874448	LMBRD2	LMBR1 domain containing 2
ILMN_2070072	2.06e-26	7.75e-28	-14.1892	52.6073	-1.41441	71164880	RPS7	ribosomal protein S7
ILMN_2225718	2.07e-26	7.8e-28	-14.188	52.6006	-1.41053	71061467	CENPE	centromere protein E
ILMN_1671158	2.08e-26	7.84e-28	-14.1869	52.595	-1.04342	312261209	MRPL13	mitochondrial ribosomal protein L13
ILMN_1798256	2.13e-26	8.03e-28	-14.1827	52.5718	-1.23227	565891691	UPP1	uridine phosphorylase 1
ILMN_1676191	2.14e-26	8.05e-28	-14.1822	52.5695	-1.10754	267844906	DARS2	aspartyl-tRNA synthetase 2, mitochondrial
ILMN_3290340	2.14e-26	8.06e-28	-14.1821	52.5685	-0.887719	NA
ILMN_1656940	2.19e-26	8.27e-28	-14.1773	52.5423	-1.27457	666335600	ABLIM3	actin binding LIM protein family member 3
ILMN_1690706	2.19e-26	8.28e-28	-14.1771	52.5413	-0.934517	300795258	SNRPB2	small nuclear ribonucleoprotein polypeptide B2
ILMN_3214052	2.22e-26	8.37e-28	-14.1751	52.5304	-2.11713	NA
ILMN_1668063	2.22e-26	8.4e-28	-14.1745	52.527	-1.13799	1041818015	FCN1	ficolin 1
ILMN_1673941	2.23e-26	8.44e-28	-14.1736	52.5224	-0.828894	221139796	RBM24	RNA binding motif protein 24
ILMN_2278850	2.24e-26	8.47e-28	-14.1729	52.5187	-1.45994	565324199	RAB24	RAB24, member RAS oncogene family
ILMN_1705849	2.24e-26	8.48e-28	-14.1727	52.5172	-0.696623	169646274	SPR	sepiapterin reductase (7,8-dihydrobiopterin:NADP+ oxidoreductase)
ILMN_1755658	2.24e-26	8.49e-28	-14.1724	52.5158	-1.01729	29337288	ABI3	ABI family member 3
ILMN_1660654	2.25e-26	8.53e-28	-14.1717	52.5117	-1.16931	961658077	CDCA2	cell division cycle associated 2
ILMN_1776109	2.27e-26	8.62e-28	-14.1697	52.5012	-0.832445	34147461	ZNF622	zinc finger protein 622
ILMN_2219712	2.29e-26	8.69e-28	-14.1681	52.4924	-1.43822	194688131	HMGB2	high mobility group box 2
ILMN_1737728	2.31e-26	8.77e-28	-14.1665	52.4835	-1.25602	662236830	CDCA3	cell division cycle associated 3
ILMN_1687858	2.34e-26	8.89e-28	-14.164	52.4697	-0.82348	779176969	CALM2	calmodulin 2
ILMN_1791296	2.34e-26	8.9e-28	-14.1638	52.4689	-0.961582	148839334	DPY19L1	dpy-19 like 1
ILMN_3263081	2.37e-26	8.99e-28	-14.162	52.4588	-0.631288	NA
ILMN_1669833	2.37e-26	9.01e-28	-14.1616	52.4566	-1.52242	586597937	SH2B2	SH2B adaptor protein 2
ILMN_1767135	2.37e-26	9.03e-28	-14.1612	52.4545	-1.23995	169234770	SOS1	SOS Ras/Rac guanine nucleotide exchange factor 1
ILMN_2410771	2.39e-26	9.1e-28	-14.1597	52.4466	-1.16787	45269143	KEAP1	kelch like ECH associated protein 1
ILMN_1667239	2.42e-26	9.22e-28	-14.1573	52.4335	-1.05124	193083152	INPP1	inositol polyphosphate-1-phosphatase
ILMN_2360784	2.44e-26	9.3e-28	-14.1559	52.4256	-1.11636	110611217	RRBP1	ribosome binding protein 1
ILMN_1713450	2.46e-26	9.38e-28	-14.1542	52.4163	-1.32121	313850999	MYL6B	myosin light chain 6B
ILMN_3252941	2.46e-26	9.39e-28	-14.1541	52.4158	-1.08299	NA
ILMN_1660691	2.48e-26	9.46e-28	-14.1527	52.4081	-1.02955	170295841	RAB31	RAB31, member RAS oncogene family
ILMN_1662358	2.51e-26	9.59e-28	-14.1502	52.3948	-1.99565	544711172	MX1	MX dynamin like GTPase 1
ILMN_1739253	2.53e-26	9.65e-28	-14.149	52.3878	-0.957581	338968849	STAMBP	STAM binding protein
ILMN_2379718	2.53e-26	9.67e-28	-14.1487	52.3864	-1.54281	565324199	RAB24	RAB24, member RAS oncogene family
ILMN_3200330	2.58e-26	9.88e-28	-14.1447	52.3647	-1.23191	NA
ILMN_3262031	2.63e-26	1.01e-27	-14.1415	52.347	-0.99541	NA
ILMN_1699703	2.64e-26	1.01e-27	-14.1407	52.3429	-0.890382	214010210	ARCN1	archain 1
ILMN_1711919	2.64e-26	1.01e-27	-14.1406	52.342	-1.14115	960513927	SCYL2	SCY1 like pseudokinase 2
ILMN_2151817	2.68e-26	1.03e-27	-14.1377	52.3266	-1.13724	394582017	PFN1	profilin 1
ILMN_1675677	2.68e-26	1.03e-27	-14.1374	52.3249	-0.526943	14602456	TMPRSS3	transmembrane protease, serine 3
ILMN_1685928	2.69e-26	1.03e-27	-14.1369	52.3221	-0.767416	66267729	WDR34	WD repeat domain 34
ILMN_1695246	2.69e-26	1.03e-27	-14.1367	52.3211	-1.69159	300863121	KLHDC8B	kelch domain containing 8B
ILMN_1781010	2.7e-26	1.04e-27	-14.136	52.3168	-1.01495	190885489	ARHGEF3	Rho guanine nucleotide exchange factor 3
ILMN_1661002	2.8e-26	1.08e-27	-14.1293	52.2805	-0.847586	557786127	RFWD2	ring finger and WD repeat domain 2
ILMN_1660186	2.86e-26	1.1e-27	-14.125	52.2572	-1.41436	115387095	SYF2	SYF2 pre-mRNA splicing factor
ILMN_1763637	2.9e-26	1.12e-27	-14.1223	52.242	-1.05699	603844488	RUBCN	RUN and cysteine rich domain containing beclin 1 interacting protein
ILMN_2403889	2.93e-26	1.13e-27	-14.1207	52.2334	-1.08647	545478721	PRMT5	protein arginine methyltransferase 5
ILMN_1790461	3.02e-26	1.16e-27	-14.1151	52.2027	-1.68938	409104120	UQCC2	ubiquinol-cytochrome c reductase complex assembly factor 2
ILMN_2166972	3.07e-26	1.18e-27	-14.112	52.1857	-0.833852	40217787	BBS12	Bardet-Biedl syndrome 12
ILMN_2403906	3.1e-26	1.2e-27	-14.1098	52.174	-0.955052	566006179	ARFIP1	ADP ribosylation factor interacting protein 1
ILMN_1728224	3.16e-26	1.22e-27	-14.1062	52.1541	-1.40846	33286445	OGFR	opioid growth factor receptor
ILMN_1709334	3.24e-26	1.25e-27	-14.1018	52.1301	-0.995646	573014758	TM9SF1	transmembrane 9 superfamily member 1
ILMN_3188180	3.25e-26	1.26e-27	-14.1007	52.1242	-0.749648	NA
ILMN_1744381	3.26e-26	1.26e-27	-14.1005	52.1233	-0.740796	383286745	SERPINE1	serpin family E member 1
ILMN_1689327	3.27e-26	1.27e-27	-14.0996	52.118	-1.03127	NA
ILMN_1714965	3.29e-26	1.27e-27	-14.0985	52.1122	-0.719864	259155300	NFKB1	nuclear factor kappa B subunit 1
ILMN_1749892	3.31e-26	1.28e-27	-14.0975	52.1066	-1.42958	237649101	EGLN1	egl-9 family hypoxia inducible factor 1
ILMN_1709795	3.4e-26	1.32e-27	-14.0919	52.0764	-1.14343	520262262	RAC2	ras-related C3 botulinum toxin substrate 2 (rho family, small GTP binding protein Rac2)
ILMN_2170949	3.46e-26	1.34e-27	-14.0891	52.0607	-2.11978	23111022	SNX10	sorting nexin 10
ILMN_1690307	3.46e-26	1.34e-27	-14.0888	52.0594	-0.83282	205277452	TPRKB	TP53RK binding protein
ILMN_1806023	3.47e-26	1.35e-27	-14.088	52.0551	-1.49658	44890066	JUN	Jun proto-oncogene, AP-1 transcription factor subunit
ILMN_1806293	3.52e-26	1.37e-27	-14.0854	52.0406	-1.60268	1025608573	LIN7A	lin-7 homolog A, crumbs cell polarity complex component
ILMN_1739450	3.61e-26	1.4e-27	-14.081	52.0164	-1.02176	189181670	NFE2L1	nuclear factor, erythroid 2 like 1
ILMN_1716816	3.64e-26	1.41e-27	-14.0792	52.0068	-0.826273	557128962	TMEM87A	transmembrane protein 87A
ILMN_1771620	3.66e-26	1.42e-27	-14.0781	52.0007	-0.963019	300795278	SNRPB2	small nuclear ribonucleoprotein polypeptide B2
ILMN_1680860	3.68e-26	1.43e-27	-14.0768	51.9935	-1.13899	221219018	LEMD2	LEM domain containing 2
ILMN_1746241	3.7e-26	1.44e-27	-14.0758	51.9883	-1.0902	78711818	SDHC	succinate dehydrogenase complex subunit C
ILMN_1795227	3.78e-26	1.47e-27	-14.0721	51.9678	-0.935058	83267869	DYNLL1	dynein light chain LC8-type 1
ILMN_2117330	3.9e-26	1.52e-27	-14.0662	51.9359	-0.904524	33519465	NDUFB2	NADH:ubiquinone oxidoreductase subunit B2
ILMN_1680887	3.99e-26	1.56e-27	-14.0617	51.9111	-1.19705	NA
ILMN_1694213	4.01e-26	1.57e-27	-14.0607	51.9054	-1.26972	752992871	PLEKHO1	pleckstrin homology domain containing O1
ILMN_1662359	4.06e-26	1.58e-27	-14.0585	51.8934	-1.58381	15718726	HIST1H4K	histone cluster 1, H4k
ILMN_1668743	4.07e-26	1.59e-27	-14.058	51.8908	-0.979996	NA
ILMN_2234016	4.11e-26	1.61e-27	-14.056	51.8801	-1.02333	NA
ILMN_1760683	4.13e-26	1.62e-27	-14.055	51.8743	-0.861452	38016912	SRSF9	serine and arginine rich splicing factor 9
ILMN_1690939	4.14e-26	1.62e-27	-14.0544	51.871	-1.70667	384229046	TYMP	thymidine phosphorylase
ILMN_1660923	4.2e-26	1.64e-27	-14.0519	51.8573	-1.23318	221139824	HCG4	HLA complex group 4 (non-protein coding)
ILMN_1738326	4.23e-26	1.66e-27	-14.0503	51.849	-0.920917	545309374	EIF4E2	eukaryotic translation initiation factor 4E family member 2
ILMN_1657862	4.26e-26	1.67e-27	-14.0491	51.8423	-1.31934	1015215018	AHCY	adenosylhomocysteinase
ILMN_2174574	4.33e-26	1.7e-27	-14.0458	51.8241	-1.40083	197313739	HNRNPA3P1	heterogeneous nuclear ribonucleoprotein A3 pseudogene 1
ILMN_3288268	4.37e-26	1.72e-27	-14.0439	51.814	-2.38444	NA
ILMN_1704621	4.38e-26	1.72e-27	-14.0434	51.8112	-0.965671	296841071	WDR44	WD repeat domain 44
ILMN_1693014	4.43e-26	1.74e-27	-14.0415	51.8008	-1.24776	356640243	CEBPB	CCAAT/enhancer binding protein beta
ILMN_1682736	4.43e-26	1.74e-27	-14.0414	51.8002	-1.24581	NA
ILMN_1655340	4.43e-26	1.74e-27	-14.0414	51.7999	-1.03253	75709223	RNF181	ring finger protein 181
ILMN_1667371	4.5e-26	1.77e-27	-14.0382	51.7825	-1.21036	194328731	SLA	Src-like-adaptor
ILMN_1662198	4.62e-26	1.82e-27	-14.0332	51.7555	-1.12208	520975385	RANGAP1	Ran GTPase activating protein 1
ILMN_1654319	4.68e-26	1.84e-27	-14.0308	51.7421	-1.58281	808154258	HAPLN3	hyaluronan and proteoglycan link protein 3
ILMN_1712587	4.8e-26	1.89e-27	-14.0264	51.7178	-1.06654	158634485	ARSB	arylsulfatase B
ILMN_2360184	4.81e-26	1.89e-27	-14.0259	51.7154	-1.07705	NA
ILMN_1742813	4.9e-26	1.93e-27	-14.0222	51.6951	-1.8586	225007608	TMEM167A	transmembrane protein 167A
ILMN_1653042	5.02e-26	1.98e-27	-14.0177	51.6707	-0.8882	218563704	HSD3B7	hydroxy-delta-5-steroid dehydrogenase, 3 beta- and steroid delta-isomerase 7
ILMN_1683562	5.07e-26	2e-27	-14.0157	51.6594	-1.01247	953514539	SNRPG	small nuclear ribonucleoprotein polypeptide G
ILMN_1737396	5.07e-26	2e-27	-14.0156	51.659	-1.24503	375268695	PSMD14	proteasome 26S subunit, non-ATPase 14
ILMN_2175075	5.09e-26	2.01e-27	-14.015	51.6558	-0.874682	224282130	SRSF4	serine and arginine rich splicing factor 4
ILMN_1682938	5.09e-26	2.01e-27	-14.0147	51.6541	-1.1157	186910284	ARF3	ADP ribosylation factor 3
ILMN_1810901	5.11e-26	2.02e-27	-14.0139	51.6494	-1.32294	38455390	RNASEH2A	ribonuclease H2 subunit A
ILMN_1814156	5.15e-26	2.04e-27	-14.0123	51.6411	-1.17265	394025664	PSMB7	proteasome subunit beta 7
ILMN_1796976	5.32e-26	2.11e-27	-14.0065	51.6089	-1.20166	312433958	NLRC4	NLR family CARD domain containing 4
ILMN_1709333	5.33e-26	2.11e-27	-14.006	51.6066	-1.73894	74229018	OAS2	2'-5'-oligoadenylate synthetase 2
ILMN_1675156	5.34e-26	2.12e-27	-14.0058	51.6052	-1.28499	89903011	CDC42	cell division cycle 42
ILMN_1801606	5.51e-26	2.19e-27	-13.9997	51.5717	-1.05917	75812967	AMZ2	archaelysin family metallopeptidase 2
ILMN_2312906	5.63e-26	2.24e-27	-13.9957	51.5499	-1.49527	664805974	MIA3	MIA family member 3, ER export factor
ILMN_2227133	5.67e-26	2.25e-27	-13.9945	51.5437	-0.982885	194688144	CMTR1	cap methyltransferase 1
ILMN_2395926	5.72e-26	2.27e-27	-13.9927	51.5336	-1.40308	51702244	MANBAL	mannosidase beta like
ILMN_1686862	5.73e-26	2.28e-27	-13.9922	51.531	-1.55281	187826632	HLX	H2.0 like homeobox
ILMN_1800837	5.75e-26	2.29e-27	-13.9916	51.5275	-0.98023	49472826	CFDP1	craniofacial development protein 1
ILMN_1752927	5.78e-26	2.3e-27	-13.9905	51.5217	-1.32439	205277426	FAM160B1	family with sequence similarity 160 member B1
ILMN_1736816	5.8e-26	2.31e-27	-13.9897	51.5172	-0.918307	260763909	SKA3	spindle and kinetochore associated complex subunit 3
ILMN_1763763	5.88e-26	2.34e-27	-13.9873	51.5041	-1.24421	93141035	RIPK3	receptor interacting serine/threonine kinase 3
ILMN_1737857	5.88e-26	2.34e-27	-13.9871	51.503	-0.850723	169259765	GTF2B	general transcription factor IIB
ILMN_2404154	5.97e-26	2.38e-27	-13.9841	51.4864	-1.28465	189163525	SERPINA1	serpin family A member 1
ILMN_1784884	6.17e-26	2.46e-27	-13.9782	51.4543	-1.34226	574269961	LILRB3	leukocyte immunoglobulin like receptor B3
ILMN_3200378	6.17e-26	2.46e-27	-13.978	51.4533	-1.09778	223633969	LOC401127	WD repeat domain 5 pseudogene
ILMN_1807633	6.25e-26	2.5e-27	-13.9756	51.4402	-1.07824	56676328	RIDA	reactive intermediate imine deaminase A homolog
ILMN_1680770	6.29e-26	2.52e-27	-13.9742	51.4322	-1.38918	262205923	UBQLN2	ubiquilin 2
ILMN_1771039	6.29e-26	2.52e-27	-13.9742	51.4321	-1.30381	253970411	GTSE1	G2 and S-phase expressed 1
ILMN_1778381	6.59e-26	2.64e-27	-13.9657	51.3856	-0.982963	NA
ILMN_1772207	6.59e-26	2.64e-27	-13.9657	51.3856	-0.957835	NA
ILMN_1684391	6.82e-26	2.73e-27	-13.9593	51.3507	-1.16856	324710986	PLOD1	procollagen-lysine,2-oxoglutarate 5-dioxygenase 1
ILMN_1857915	6.94e-26	2.78e-27	-13.9559	51.332	-0.789914	NA
ILMN_1797578	6.95e-26	2.79e-27	-13.9555	51.3298	-0.971986	98985798	CASP10	caspase 10
ILMN_2389151	6.97e-26	2.8e-27	-13.9549	51.3265	-0.77606	48255965	UGP2	UDP-glucose pyrophosphorylase 2
ILMN_3264472	7.03e-26	2.82e-27	-13.9533	51.3178	-0.603892	NA
ILMN_1730685	7.1e-26	2.85e-27	-13.9515	51.3079	-0.753745	169403970	MRPL16	mitochondrial ribosomal protein L16
ILMN_2357031	7.16e-26	2.88e-27	-13.9498	51.2988	-0.282896	33469969	AADAT	aminoadipate aminotransferase
ILMN_1678627	7.23e-26	2.91e-27	-13.9479	51.2882	-0.741752	282165732	RUFY4	RUN and FYVE domain containing 4
ILMN_1656902	7.23e-26	2.91e-27	-13.9478	51.2877	-1.20264	157738608	HECTD3	HECT domain E3 ubiquitin protein ligase 3
ILMN_1795906	7.26e-26	2.92e-27	-13.9469	51.2827	-1.33195	577019455	PCBD1	pterin-4 alpha-carbinolamine dehydratase 1
ILMN_1693766	7.26e-26	2.92e-27	-13.9468	51.2822	-1.02659	391738248	CEP135	centrosomal protein 135
ILMN_1707339	7.28e-26	2.93e-27	-13.9462	51.2788	-1.27471	195963404	BTG3	BTG anti-proliferation factor 3
ILMN_1716547	7.38e-26	2.97e-27	-13.9437	51.2652	-1.063	295844833	NAGK	N-acetylglucosamine kinase
ILMN_1801710	7.43e-26	3e-27	-13.9424	51.258	-1.14703	56118220	APBB1IP	amyloid beta precursor protein binding family B member 1 interacting protein
ILMN_3291053	7.53e-26	3.04e-27	-13.9397	51.2435	-0.884349	NA
ILMN_1692121	7.59e-26	3.06e-27	-13.9383	51.2358	-1.01641	586798160	USO1	USO1 vesicle transport factor
ILMN_1766713	7.74e-26	3.13e-27	-13.9346	51.2155	-1.01079	41399283	HSPD1	heat shock protein family D (Hsp60) member 1
ILMN_1671621	7.79e-26	3.15e-27	-13.9332	51.208	-0.954921	226530907	PCMT1	protein-L-isoaspartate (D-aspartate) O-methyltransferase
ILMN_1700834	7.82e-26	3.16e-27	-13.9325	51.2039	-1.32518	754169890	SLK	STE20 like kinase
ILMN_1653498	7.86e-26	3.18e-27	-13.9315	51.1986	-1.6505	345842406	IGSF6	immunoglobulin superfamily member 6
ILMN_2412927	7.93e-26	3.21e-27	-13.9296	51.1881	-1.56573	523567528	GMPPB	GDP-mannose pyrophosphorylase B
ILMN_1687439	7.93e-26	3.21e-27	-13.9296	51.1881	-0.892558	222352100	SNX20	sorting nexin 20
ILMN_1679358	8.06e-26	3.27e-27	-13.9267	51.172	-1.05278	41152071	ZDHHC5	zinc finger DHHC-type containing 5
ILMN_3231502	8.08e-26	3.28e-27	-13.926	51.1686	-0.99356	156938236	ARL17B	ADP ribosylation factor like GTPase 17B
ILMN_1742887	8.1e-26	3.29e-27	-13.9255	51.1659	-0.861369	NA
ILMN_1786275	8.23e-26	3.34e-27	-13.9225	51.1492	-1.05281	300116278	PAPOLG	poly(A) polymerase gamma
ILMN_1796642	8.37e-26	3.4e-27	-13.9193	51.1317	-1.60238	189083740	NCF2	neutrophil cytosolic factor 2
ILMN_1660793	8.65e-26	3.51e-27	-13.9134	51.0993	-1.27956	548961479	PAQR4	progestin and adipoQ receptor family member 4
ILMN_1753063	8.65e-26	3.52e-27	-13.9131	51.0978	-1.42173	193211423	KIF15	kinesin family member 15
ILMN_1777366	8.69e-26	3.53e-27	-13.9123	51.0931	-1.29602	1043631244	EMC2	ER membrane protein complex subunit 2
ILMN_1720124	8.73e-26	3.55e-27	-13.9113	51.0879	-1.02785	342837719	RCC2	regulator of chromosome condensation 2
ILMN_2347807	8.88e-26	3.62e-27	-13.9081	51.0701	-0.962221	67944631	EXOC1	exocyst complex component 1
ILMN_2251804	8.96e-26	3.65e-27	-13.9065	51.0615	-1.43018	570700830	SMC4	structural maintenance of chromosomes 4
ILMN_2338480	8.96e-26	3.65e-27	-13.9064	51.0609	-0.968031	570700823	RHOT1	ras homolog family member T1
ILMN_1674985	9e-26	3.67e-27	-13.9054	51.0554	-1.68277	209977050	TMEM51	transmembrane protein 51
ILMN_1746135	9.06e-26	3.7e-27	-13.9041	51.0484	-1.1927	116268090	PHF23	PHD finger protein 23
ILMN_1806448	9.06e-26	3.7e-27	-13.904	51.048	-0.634589	190014606	NTNG2	netrin G2
ILMN_1676075	9.15e-26	3.74e-27	-13.9021	51.0376	-0.856228	733606657	KLHL12	kelch like family member 12
ILMN_1701643	9.16e-26	3.74e-27	-13.9019	51.0361	-1.47859	189571656	GDPD5	glycerophosphodiester phosphodiesterase domain containing 5
ILMN_1655561	9.2e-26	3.76e-27	-13.9009	51.0309	-0.910632	514052669	ARPC3	actin related protein 2/3 complex subunit 3
ILMN_1863284	9.23e-26	3.78e-27	-13.9002	51.0267	-1.06294	28145496
ILMN_1710758	9.23e-26	3.78e-27	-13.9001	51.0265	-1.01453	522020360	RNF20	ring finger protein 20
ILMN_2087646	9.25e-26	3.79e-27	-13.8997	51.0245	-1.81221	187826632	HLX	H2.0 like homeobox
ILMN_2210129	9.35e-26	3.83e-27	-13.8976	51.0128	-1.11558	41349493	PRIM1	primase (DNA) subunit 1
ILMN_1768558	9.68e-26	3.97e-27	-13.8912	50.9777	-1.23591	NA
ILMN_1767320	9.73e-26	3.99e-27	-13.8902	50.972	-0.887786	576796259	MAPK1	mitogen-activated protein kinase 1
ILMN_1777526	9.76e-26	4e-27	-13.8896	50.9689	-0.921831	768711645	MED20	mediator complex subunit 20
ILMN_3254819	1e-25	4.11e-27	-13.8849	50.9432	-0.559943	NA
ILMN_1727813	1e-25	4.11e-27	-13.8847	50.9419	-0.841285	326937452	MPC2	mitochondrial pyruvate carrier 2
ILMN_1746171	1e-25	4.13e-27	-13.8842	50.9391	-0.904322	93141010	H2AFY	H2A histone family member Y
ILMN_1685057	1.01e-25	4.17e-27	-13.8822	50.9285	-1.85429	24497489	SLC22A4	solute carrier family 22 member 4
ILMN_3237428	1.02e-25	4.21e-27	-13.8804	50.9186	-0.819841	NA
ILMN_2290118	1.04e-25	4.29e-27	-13.8768	50.8989	-1.55189	304434525	MEGF9	multiple EGF like domains 9
ILMN_1689329	1.06e-25	4.38e-27	-13.8732	50.8788	-1.84926	53759150	SCD	stearoyl-CoA desaturase
ILMN_1725984	1.07e-25	4.4e-27	-13.8726	50.8758	-1.25949	NA
ILMN_1700268	1.07e-25	4.4e-27	-13.8723	50.874	-1.28256	970949421	QPRT	quinolinate phosphoribosyltransferase
ILMN_1791792	1.07e-25	4.4e-27	-13.8723	50.8738	-0.995311	110825964	TIGAR	TP53 induced glycolysis regulatory phosphatase
ILMN_2364022	1.07e-25	4.41e-27	-13.872	50.8725	-1.18776	332800975	SLC16A3	solute carrier family 16 member 3
ILMN_2193315	1.08e-25	4.44e-27	-13.8708	50.8657	-1.01471	546231232	EFCAB11	EF-hand calcium binding domain 11
ILMN_2363106	1.08e-25	4.45e-27	-13.8705	50.8644	-1.13687	116734697	RBM23	RNA binding motif protein 23
ILMN_1794470	1.08e-25	4.46e-27	-13.8699	50.8611	-1.04574	110815812	ANKFY1	ankyrin repeat and FYVE domain containing 1
ILMN_1705247	1.08e-25	4.46e-27	-13.8699	50.861	-0.986197	42794755	ACSL5	acyl-CoA synthetase long-chain family member 5
ILMN_2382758	1.09e-25	4.52e-27	-13.8676	50.8484	-0.891735	1003088833	CREB1	cAMP responsive element binding protein 1
ILMN_1741389	1.09e-25	4.52e-27	-13.8675	50.8475	-1.33791	42821106	B3GNT8	UDP-GlcNAc:betaGal beta-1,3-N-acetylglucosaminyltransferase 8
ILMN_1684647	1.11e-25	4.6e-27	-13.8645	50.8313	-1.55623	29171685	ILKAP	ILK associated serine/threonine phosphatase
ILMN_2374293	1.11e-25	4.6e-27	-13.8645	50.8312	-0.847524	NA
ILMN_1781986	1.12e-25	4.65e-27	-13.8623	50.8192	-1.10649	51173875	UQCR10	ubiquinol-cytochrome c reductase, complex III subunit X
ILMN_3226045	1.13e-25	4.7e-27	-13.8604	50.8087	-0.767728	NA
ILMN_1846829	1.14e-25	4.74e-27	-13.8589	50.8006	-1.08895	23246611
ILMN_1697735	1.14e-25	4.75e-27	-13.8587	50.7993	-1.55245	253970497	EWSR1	EWS RNA binding protein 1
ILMN_2116714	1.14e-25	4.75e-27	-13.8586	50.7992	-0.954997	430768585	SLC39A1	solute carrier family 39 member 1
ILMN_1672662	1.15e-25	4.77e-27	-13.8576	50.7935	-0.924654	327365348	SLC20A1	solute carrier family 20 member 1
ILMN_1803561	1.17e-25	4.86e-27	-13.8544	50.7759	-0.914954	113722110	PLA2G4A	phospholipase A2 group IVA
ILMN_2414165	1.19e-25	4.96e-27	-13.8506	50.7551	-1.67312	172072683	PRDM1	PR/SET domain 1
ILMN_2358980	1.2e-25	4.99e-27	-13.8496	50.7498	-2.1181	510785737	ILK	integrin linked kinase
ILMN_1722502	1.24e-25	5.16e-27	-13.8436	50.7167	-1.18413	58331170	CCT6A	chaperonin containing TCP1 subunit 6A
ILMN_1757294	1.27e-25	5.3e-27	-13.8387	50.6898	-1.12722	33186881	PRSS42	protease, serine 42
ILMN_1798654	1.28e-25	5.33e-27	-13.8376	50.6838	-1.37474	386869284	MCM6	minichromosome maintenance complex component 6
ILMN_1745005	1.3e-25	5.42e-27	-13.8346	50.6674	-1.22382	315360615	GGCT	gamma-glutamylcyclotransferase
ILMN_1763365	1.32e-25	5.49e-27	-13.8322	50.6538	-0.912303	359338972	FAM103A1	family with sequence similarity 103 member A1
ILMN_3246634	1.32e-25	5.5e-27	-13.8318	50.6519	-1.26102	NA
ILMN_1809013	1.33e-25	5.54e-27	-13.8307	50.6457	-1.06633	314122163	MYL6	myosin light chain 6
ILMN_1694243	1.33e-25	5.57e-27	-13.8294	50.6386	-1.07127	530788319	LILRA6	leukocyte immunoglobulin like receptor A6
ILMN_1678423	1.33e-25	5.58e-27	-13.8292	50.6376	-0.954898	221316733	SPA17	sperm autoantigenic protein 17
ILMN_2415949	1.34e-25	5.62e-27	-13.8279	50.6303	-0.89544	291045260	MRRF	mitochondrial ribosome recycling factor
ILMN_1652806	1.35e-25	5.65e-27	-13.8268	50.6245	-1.45572	51479142	ATP5J	ATP synthase, H+ transporting, mitochondrial Fo complex subunit F6
ILMN_2245305	1.36e-25	5.71e-27	-13.8249	50.6142	-0.967127	320118867	ABHD12	abhydrolase domain containing 12
ILMN_1727540	1.37e-25	5.74e-27	-13.8242	50.6101	-1.25722	987996600	C1orf112	chromosome 1 open reading frame 112
ILMN_3282321	1.39e-25	5.83e-27	-13.8214	50.5948	-1.0569	NA
ILMN_1684038	1.39e-25	5.83e-27	-13.8211	50.5932	-0.843054	38016917	CLIP1	CAP-Gly domain containing linker protein 1
ILMN_1778917	1.4e-25	5.88e-27	-13.8197	50.5855	-0.869344	161016768	CDK7	cyclin dependent kinase 7
ILMN_1757072	1.41e-25	5.92e-27	-13.8186	50.5792	-1.05419	NA
ILMN_2147114	1.41e-25	5.93e-27	-13.8182	50.5773	-0.422929	46249387	PSPH	phosphoserine phosphatase
ILMN_1800912	1.43e-25	6e-27	-13.8159	50.5649	-0.883523	546231076	ZNF106	zinc finger protein 106
ILMN_2141030	1.46e-25	6.14e-27	-13.8118	50.542	-1.39737	156938236	ARL17B	ADP ribosylation factor like GTPase 17B
ILMN_1740180	1.47e-25	6.17e-27	-13.811	50.5376	-0.881384	665821186	SNX3	sorting nexin 3
ILMN_1667883	1.47e-25	6.2e-27	-13.8102	50.5334	-1.29744	50959109	THOC5	THO complex 5
ILMN_1762639	1.48e-25	6.23e-27	-13.8091	50.5271	-0.991954	756761784	MED11	mediator complex subunit 11
ILMN_2115011	1.49e-25	6.26e-27	-13.8083	50.5228	-1.50269	189217916	FGD2	FYVE, RhoGEF and PH domain containing 2
ILMN_1790689	1.5e-25	6.32e-27	-13.8066	50.5136	-1.54507	215422418	CRISPLD2	cysteine rich secretory protein LCCL domain containing 2
ILMN_1795236	1.51e-25	6.35e-27	-13.8057	50.5087	-1.48586	310616713	SIGLEC9	sialic acid binding Ig like lectin 9
ILMN_1703471	1.52e-25	6.39e-27	-13.8045	50.5018	-1.03576	343168761	ATF6	activating transcription factor 6
ILMN_1742853	1.53e-25	6.44e-27	-13.8031	50.4941	-1.32232	NA
ILMN_1673746	1.53e-25	6.46e-27	-13.8025	50.4909	-1.10277	395132477	TIMM23	translocase of inner mitochondrial membrane 23
ILMN_1811560	1.53e-25	6.47e-27	-13.8022	50.4895	-2.00167	NA
ILMN_1687546	1.53e-25	6.49e-27	-13.8018	50.4872	-0.727166	153792589	HSP90AA1	heat shock protein 90 alpha family class A member 1
ILMN_1710676	1.55e-25	6.55e-27	-13.8001	50.4776	-1.29766	215982800	FBXO5	F-box protein 5
ILMN_1690122	1.55e-25	6.56e-27	-13.7999	50.477	-0.754502	219555643	CRKL	CRK like proto-oncogene, adaptor protein
[truncated: 45,232 more rows]

## Sheet: Fig. 2C
		SLAMF8
	SLAMF7	HD	sEF	EF
NP_8879_CTRL	7.75456
NP_2394_CTRL	7.52874	5.30626
NP_7251_CTRL	8.03433	5.92219
NP_390_CTRL	7.84807	5.54682
NP_9820_CTRL	7.85297	6.74562
NP_6584_CTRL	7.22328	6.30155
NP_8630_CTRL	8.03904	5.68919
NP_7859_CTRL	7.52342	5.39565
NP_7461_CTRL	7.6803	5.76991
NP_3080_CTRL	7.65277	6.02
NP_7465_CTRL	8.20393	5.27139
NP_9162_CTRL	8.2023	5.51688
NP_1094_CTRL	8.38746	6.82539
NP_9158_CTRL	7.02862	5.16857
NP_8192_CTRL	8.00505	5.5632
NP_6379_CTRL	7.89242	5.51665
NP_4430_CTRL	8.26597	5.97448
NP_8321_CTRL	7.41638	5.3544
NP_5607_CTRL	7.56965	5.0457
NP_1077_CTRL	7.56965	5.81862
NP_6498_CTRL	8.19659	6.11119
NP_8505_CTRL	7.86119	5.73255
NP_6170_CTRL	7.83137	5.17252
NP_9127_CTRL	7.98109	5.35105
NP_7314_CTRL	7.74724	6.79565
NP_6087_CTRL	7.55698	5.88119
NP_7335_CTRL	7.52696	6.21833
NP_4204_CTRL	8.31384	5.69489
NP_6537_CTRL	7.9178	6.81026
NP_7355_CTRL	7.43766	5.19822
NP_8617_CTRL	8.89064	8.17159
NP_4590_CTRL	7.83408	5.20228
NP_8380_CTRL	7.714	5.23086
NP_54_CTRL	8.31458	6.63651
NP_8767_CTRL	8.09746	6.39052
NP_6497_CTRL	7.9535	5.84002
NP_6292_CTRL	7.5968	5.22023
NP_2478_CTRL	8.14723	5.40155
NP_6329_CTRL	7.86737	6.01438
NP_5413_CTRL	7.9306	5.15491
NP_6174_CTRL	7.92529	6.18406
NP_6438_CTRL	7.80058	5.94499
NP_4040_CTRL	8.16534	6.59191
NP_9103_CTRL	8.36129	6.3394
NP_9484_CTRL	8.35798	6.60213
NP_3876_CTRL	7.95516	6.09616
NP_9408_CTRL	7.35297	5.87642
NP_2962_sEF	8.66802	8.34908
NP_9131_sEF	9.28053		8.45052
NP_9754_sEF	9.09405		9.90833
NP_3294_sEF	8.09327		5.4412
NP_403_sEF	8.69583		8.84972
NP_1416_sEF	8.00142		5.42639
NP_2812_sEF	9.02521		9.12058
NP_578_sEF	9.30903		9.374
NP_8844_sEF	8.07389		5.62334
NP_7064_sEF	9.32826		9.31043
NP_5426_sEF	9.32063		8.65126
NP_4134_sEF	8.6135		5.68245
NP_8925_sEF	8.14292		5.58309
NP_3828_sEF	9.17118		7.94595
NP_3464_sEF	7.54171		5.27649
NP_6523_sEF	8.05961		5.74339
NP_5942_sEF	9.44135		9.72331
NP_7988_sEF	9.68359		10.8627
NP_7209_sEF	9.06047		9.16125
NP_2681_sEF	9.34883		8.9613
NP_2378_sEF	8.86511		7.94703
NP_721_sEF	9.05428		9.0815
NP_2496_sEF	9.15098		9.86054
NP_501_sEF	9.36092		6.91864
NP_4882_sEF	9.0043		7.42812
NP_8125_sEF	9.82168		10.4497
NP_6520_sEF	9.01369		10.2904
NP_5791_sEF	7.90189		5.93061
NP_6220_sEF	8.4012		6.95104
NP_8625_sEF	7.47452		5.19028
NP_6171_sEF	7.55792		5.55281
NP_7973_sEF	7.58781		5.59632
NP_7784_sEF	7.56857		6.32103
NP_762_sEF	9.68627		9.12851
NP_1958_sEF	9.02214		9.52719
NP_8600_sEF	9.41697		9.46425
NP_4267_sEF	9.57785		9.76139
NP_6152_sEF	9.19312		9.06882
NP_5459_sEF	8.80106		8.48176
NP_1870_sEF	7.96365		9.09675
NP_4987_sEF	9.27739		7.39738
NP_3409_sEF	9.4		9.69689
NP_5145_sEF	8.31384		5.65988
NP_7847_sEF	8.06234		5.88248
NP_127_sEF	8.8246		9.74349
NP_3218_sEF	9.05572		7.56544
NP_7643_sEF	7.80946		5.39248
NP_9486_sEF	8.67196		6.03978
NP_1532_sEF	9.06721		8.21723
NP_9908_sEF	8.16863		5.50056
NP_1398_sEF	9.11066		9.76193
NP_4781_sEF	7.83068		5.23845
NP_7490_sEF	8.41023		7.64931
NP_1227_sEF	9.40136		9.47469
NP_9723_sEF	9.16841		6.15929
NP_8108_sEF	9.48233		10.5293
NP_83_sEF	9.27518		9.93252
NP_7725_sEF	9.30363		9.48775
NP_6104_sEF	7.54277		5.15426
NP_833_sEF	9.60907		10.1711
NP_5128_sEF	8.78234		6.54694
NP_7038_sEF	8.14583		6.46419
NP_7069_sEF	9.33541		9.37811
NP_8237_sEF	9.26839		9.01632
NP_1071_sEF	8.54873		7.51926
NP_5235_sEF	8.70446		9.46002
NP_4273_sEF	8.09661		4.99957
NP_499_sEF	8.70322		5.71654
NP_4346_sEF	8.29473		6.35521
NP_7537_sEF	9.73427		8.03175
NP_1182_sEF	9.5967		8.55349
NP_4166_EF	9.20997		9.56831
NP_6958_EF	9.09384			9.83773
NP_6018_EF	8.83848			8.81872
NP_1440_EF	9.68785			9.68627
NP_3236_EF	9.25624			10.052
NP_3088_EF	9.24988			10.3191
NP_7109_EF	9.40415			9.8562
NP_2248_EF	9.83044			9.7483
NP_3257_EF	9.37182			9.80725
NP_7883_EF	9.52463			10.7061
NP_9577_EF	9.56572			10.6019
NP_468_EF	9.38269			9.60135
NP_3539_EF	9.32197			8.86511
NP_7166_EF	9.17437			9.42398
NP_185_EF	8.52972			7.22669
NP_559_EF	9.78392			9.74114
NP_1839_EF	9.24535			10.0426
NP_8427_EF	9.36854			9.25797
NP_8794_EF	9.58891			9.35068
NP_2853_EF	8.90145			9.15658
NP_6281_EF	10.068			10.0804
NP_7398_EF	9.26704			9.19124
NP_1183_EF	9.28613			8.97084
NP_5030_EF	9.25148			9.93772
NP_6691_EF	9.3015			10.1638
NP_7286_EF	9.44666			8.73405
NP_9233_EF	9.12276			9.70832
NP_214_EF	9.01693			9.11599
NP_6655_EF	9.34489			8.29797
NP_8944_EF	9.03529			9.72
NP_119_2_EF	9.52835			9.9568

## Sheet: Fig. 2D
SLAMF7			SLAMF8
HD	Salmonella		HD	Salmonella
1.82086	1.70859		0.604442	0.346157
1.61077	1.56098		0.461799	0.705949
1.7026	2.24428		0.308137	0.94709
1.65944	1.52504		0.457731	0.534787
1.73981	2.11992		0.080626	0.628695
1.67642	1.53744		0.549861	0.198107
1.91666	2.01494		0.931153	0.314289
1.66624	1.81842		0.519828	0.565848
1.48044	1.45894		0.352183	0.319938
1.85618	1.63889		0.558709	1.24822
1.71958	1.87674		0.551084	0.63819
1.6248	1.95226		0.452706	0.450557
0.397071	1.32243		0.35679	0.108227
1.51335	1.48629		0.307924	0.141136
1.79879	1.87541		0.106871	1.16227
1.75974	2.02938		0.620552	0.451479
1.50623	1.87099		0.470704	0.841485
1.97695	1.2971		0.704322	1.21352
1.21827	1.90789		0.618466	1.2408
1.4908	1.78147		0.363612	0.73981
2.01115	2.14457		0.267641	1.40381
1.75151	2.06633		0.559548	1.32325
1.98865	2.0899		1.01745	0.988782
1.42045	1.70621		0.206286	0.531862
1.56679	2.15168		0.390051	1.10551
1.76388	1.94121		0.555578	1.0799
1.66361	1.29994		0.134814	0.423574
1.72428	1.78147		0.656769	0.414973
1.73062	1.68449		0.255755	0.741939
1.83594	2.07591		0.416641	1.07151
1.65858	1.66153		0.419956	0.518251
1.73981	1.97039		0.138618	1.21005
1.95221	1.51162		0.775028	0.453318
1.4877	1.81218		0.424065	0.959328
1.96595	1.91089		0.698709	1.05154
	2.02694			1.14051

## Sheet: Fig. 2E
	CT040	CT047	CT055	CT057	CT171	CT184	CA055	CA057	CA076	CA081	CA098	CA108	CA114	CA131	CA266	CA268	CA279	CA285	CA307	CA314	CA334	CA341	CA392	CA394	CA447	CA456	CA476	CA499	CA527	CA531	CA545	CA661	CA672	CA682	CA710	CA712	CA807	CA878	CA881	CA888	CA895	CT032	CT056	CT061	CT022	CT062	CT016	CT063	CT024
	SLAMFhi	SLAMFhi	SLAMFhi	SLAMFhi	SLAMFhi	SLAMFhi	SLAMFhi	SLAMFhi	SLAMFhi	SLAMFhi	SLAMFhi	SLAMFhi	SLAMFhi	SLAMFhi	SLAMFlo	SLAMFlo	SLAMFlo	SLAMFlo	SLAMFlo	SLAMFlo	SLAMFlo	SLAMFlo	SLAMFlo	SLAMFlo	SLAMFlo	SLAMFlo	SLAMFlo	SLAMFlo	SLAMFlo	SLAMFlo	SLAMFlo	SLAMFlo	SLAMFlo	SLAMFlo	SLAMFlo	SLAMFlo	SLAMFlo	SLAMFlo	SLAMFlo	SLAMFlo	SLAMFlo	HC	HC	HC	HC	HC	HC	HC	HC
STAT1	1.44922	0.0815873	1.53431	0.9826	1.31232	1.30808	1.146	0.70772	0.513564	0.685118	0.393758	1.27835	0.735959	0.631061	0.607852	0.492802	0.165894	0.85412	-0.068756	0.671659	-0.687624	-2.60981	0.908878	0.802514	0.266582	-0.635399	-1.51981	-0.119117	-0.635399	-0.273981	0.293796	-3.19213	-1.21404	0.338552	-1.1401	0.198498	-0.884439	-0.367742	0.79643	-1.89694	0.995549	-0.250791	-0.176331	-1.03041	0.222554	-0.444874	-0.404733	-0.992476	-0.723033
OAS1	-0.211213	-0.116011	1.11478	0.773796	1.40473	1.47282	0.366589	0.564677	0.731428	1.42689	0.00505548	0.955023	0.0654434	0.186567	1.11701	0.653556	0.35337	1.55023	0.0861639	1.43272	-0.70681	-1.41389	-0.259838	0.225462	1.18394	-0.310169	-0.184742	-0.74506	-1.49415	-0.886463	1.02975	-2.6912	-0.794881	0.288362	-1.07638	1.77574	-0.644608	-0.302656	0.168336	-1.47366	2.1311	-0.902312	-0.60151	-1.05596	0.393591	-1.07638	-1.0997	-1.1803	-0.833417
IFI6	0.663018	-0.147099	1.06982	0.893513	1.50514	1.84814	0.788057	0.649382	0.308683	1.3667	1.07983	1.04119	0.290727	-0.0913219	0.859953	0.820842	0.585325	1.20603	0.174844	0.80353	-0.270217	-1.49471	-0.181852	0.372911	0.541112	0.464672	0.293553	-0.758859	-1.8834	-1.28306	1.35389	-2.21546	-0.717105	0.188639	-1.39602	1.70038	-0.988927	-0.803908	0.239129	-1.38499	1.64037	-0.573704	-0.455357	-1.76324	0.385407	-0.263519	-1.14536	-1.00032	-0.990818
IFI44	0.499909	-0.378868	1.21594	0.740504	1.28276	1.34282	0.727839	0.726245	0.404573	1.15379	0.18564	0.60514	0.254303	-0.169703	1.31479	0.707725	-0.173604	1.71315	0.152294	1.23391	-0.20941	-1.63483	0.555322	0.689685	1.28459	-0.0333878	-0.420472	-0.565365	-1.55443	-1.08233	0.765364	-2.34795	-1.0169	0.578693	-1.17855	1.88587	-0.562483	-0.758946	0.21659	-1.67758	1.91488	-0.649621	-0.678277	-1.3585	0.453895	-0.745043	-1.04908	-1.02599	-0.80918
IFI44L	0.313514	-0.180438	1.12604	0.747724	1.14556	1.23581	0.619747	0.650828	0.51858	0.994401	0.0947224	0.663951	0.246981	-0.182055	1.18679	0.329965	0.0690606	1.97953	0.462426	1.56378	-0.136415	-2.18999	0.323079	0.484653	1.32246	0.0819938	-0.673105	-0.890835	-0.886937	-1.1408	0.709071	-2.52618	-0.981727	0.862106	-1.29287	1.62846	-0.706579	-0.990522	0.0678745	-1.37409	1.80304	-0.830636	-0.482865	-1.35998	0.53469	-0.875358	-0.922711	-1.15695	-0.528865
OAS3	-1.23598	-1.09211	-0.55037	-0.637319	-1.05822	0.764104	0.10124	-0.691379	-0.213889	-1.00735	0.50197	-0.518535	0.0966488	-0.711871	-2.07702	-0.564052	-0.404359	0.044633	-1.19069	-1.13796	-0.385318	-1.24466	-1.21617	-1.0878	0.122604	-1.13442	-0.166518	0.358827	0.198859	0.241147	-0.189092	0.108819	-2.20263	-0.94181	-0.376865	-0.349428	-1.13824	0.048376	0.505589	-0.818116	0.146821	1.00848	1.18831	0.702288	1.89542	0.829315	0.899532	0.66296	1.02625
IRF7	-1.80303	-1.38321	-0.588557	-0.864827	-1.25096	0.947172	0.124063	0.0420393	-0.735659	-0.926655	0.428914	-0.893137	0.0220602	-1.10635	-1.57125	-0.271124	-0.802315	-0.162945	-0.786984	-1.30086	-0.40738	-1.64401	-0.856945	-0.210901	0.448141	-1.28681	0.0443389	0.405881	0.292212	-0.393924	-0.382667	0.336365	-1.72058	-1.17486	-0.342354	-0.548341	-1.44148	0.921713	0.755224	-0.227267	0.231393	0.936043	0.761087	0.615832	1.61541	1.08861	0.776489	0.821438	0.957192
IFIH1	0.55199	0.449056	0.1323	1.22311	-0.138728	1.12194	1.63051	1.2038	0.748789	0.193563	0.702503	0.95985	0.882881	0.368258	-0.758981	1.75213	1.34432	0.571184	-0.203894	-0.240093	-0.224481	0.181493	-0.562836	-0.114341	-0.428333	0.209519	-0.512633	-1.97085	-0.277113	0.947272	0.0858651	1.3463	1.00435	-1.13747	-0.314992	-0.965576	-1.60681	-3.4358	-0.730483	1.93845	0.18955	-0.543828	-0.29865	-1.68098	0.526042	-0.847589	-0.434212	-1.29932	-0.766184
IFI16	0.407433	0.492194	0.692396	1.02995	-0.743928	1.39389	1.68033	1.32993	-0.0732169	-0.329322	1.3137	0.317765	0.25822	-0.148506	-1.48055	1.56958	0.888111	2.20689	-0.155094	-0.356147	-0.156413	0.0920498	-1.04554	-0.165667	-0.0629915	0.904336	-1.17606	-2.04122	0.742402	0.557158	-0.534897	1.83214	0.486972	0.036002	-0.737405	-0.503293	-1.43404	-2.37392	-0.569932	1.39238	-0.215101	-0.811693	-0.451409	-0.677786	0.945371	-1.03645	-0.68417	-1.51488	-0.483907
IFIT3	0.639372	0.396391	0.359359	1.16919	-0.163039	1.29658	1.53137	1.3992	0.711049	0.0247944	1.06343	0.718345	0.892581	0.220376	-1.13136	1.19374	0.797699	1.29355	0.154121	-0.237014	-0.597011	0.25017	-0.583453	0.0563846	-1.45769	-0.105748	-0.320244	-2.44592	0.150372	0.944268	-0.578083	1.6081	1.23903	-0.91082	-0.765234	-0.709905	-0.791632	-3.07343	-0.452775	1.77033	0.0618932	-0.277237	-0.0265137	-2.17017	0.63862	-0.0242575	-0.43994	-1.24515	-0.663433
IFIT2	0.496189	0.697883	0.329277	1.0658	-0.602713	1.14793	1.52527	1.09367	0.497142	0.188821	0.938749	0.56549	0.821121	-0.0181093	-1.01158	1.13435	0.465738	1.16553	0.130033	-0.148328	-0.652666	0.00960142	-0.662119	-0.120532	-1.40731	-0.0181093	-0.273726	-2.13104	0.214322	0.858529	-0.799083	1.44887	1.34574	-0.777804	-0.710632	-0.529358	-0.504378	-3.84983	-0.453797	1.84402	-0.348806	-0.0333818	0.21923	-1.94359	0.934584	0.0812024	-0.112245	-1.38886	-0.442616
OAS2	0.00176948	0.137736	0.129869	1.05474	0.0772321	0.773257	1.10041	1.46061	0.323447	-0.366504	0.797435	0.701233	0.366629	0.344059	-0.704035	1.94407	1.55471	1.05942	0.281339	-0.479914	0.0790475	0.168791	-0.392489	0.357642	0.0862866	0.296292	-0.261186	-1.56992	-0.0757417	1.16137	-0.757399	1.64977	0.931684	-0.84633	-1.49694	-1.06946	-1.85644	-3.29264	-0.953684	2.18413	0.691678	-0.741503	-0.426585	-0.841246	0.623006	-1.13403	-0.778324	-0.842939	-0.602763
IFITM3	0.302733	0.833453	0.121786	1.33991	0.983146	1.7501	2.03797	1.25638	0.725125	1.033	0.979734	0.505934	0.639857	0.0657806	-2.21356	0.908609	0.304284	1.64885	1.12505	-1.32437	-0.00862257	-0.487909	-1.15184	-0.616953	-1.45879	-0.378929	0.198103	-0.538129	0.60469	0.00827577	-0.0273964	2.1688	1.25057	0.57469	-0.693614	-0.314379	-1.02636	0.0793166	-0.381959	1.23452	-0.855453	-0.640438	-0.456372	-0.793166	-0.508723	-0.0874471	-0.794348	-2.10127	-1.04551
IFITM1	0.42247	1.11953	-0.125977	1.57775	0.727233	1.20105	1.72914	2.06497	0.699658	0.478716	1.05319	0.450109	0.330566	-0.372277	-1.07176	1.4972	0.857881	1.67717	1.08664	-0.982513	-0.489749	0.318125	-0.53356	-0.0350236	-0.719362	0.536669	-0.143571	-0.733156	-0.0140205	0.29449	-0.073229	2.80875	0.905178	0.36885	-0.777708	-0.508725	-1.85073	-1.88677	-0.670007	0.976137	-0.110368	-1.15432	-0.776421	-1.44153	0.0102005	-0.594721	-0.926132	-0.894436	-1.27512
GBP1	0.971092	1.08499	0.864656	1.46818	0.0199976	1.78155	1.7885	1.31799	0.847597	1.039	1.63154	1.02287	0.863787	0.488911	-0.982406	0.118705	0.173425	0.615157	0.0452663	-0.0428489	-0.924414	0.454564	-0.666927	-0.429684	-0.712926	0.357099	-1.39808	-2.00461	1.13946	0.187687	-0.719902	0.124547	0.441412	-0.0731458	0.520489	-0.306502	-1.58774	-3.70672	-0.934933	1.09354	-0.272951	-0.189868	-0.193166	-1.15842	0.131187	-0.0911153	-0.668598	-0.865254	-0.707722
GBP5	1.00895	1.07956	1.19883	1.37684	-0.444447	2.11905	1.89385	0.665257	1.01695	1.04086	1.9501	1.07492	1.23968	0.305711	-0.702374	-0.239063	-0.444447	0.339648	0.19296	0.154523	-1.46011	0.721348	-0.554656	-0.84036	-0.781402	0.53805	-1.55519	-1.76596	0.549745	-0.0128923	-1.84667	-0.84036	0.623209	-0.35397	-0.119064	-0.381029	-1.10428	-3.07027	-0.749721	0.661111	-0.476764	0.138437	0.160402	-0.829973	0.369672	0.275489	-0.175546	-0.826223	-0.68114
STAT2	0.894197	0.708468	0.253435	1.67532	-0.302525	1.02122	1.39391	1.11314	0.453497	0.428572	1.45014	1.2581	0.890709	0.351052	-0.786738	0.6435	0.70719	0.615552	0.509501	-0.675606	-0.107441	0.510916	-0.808911	-0.525386	-1.38169	-0.249536	-2.15195	-1.64363	0.880208	0.566001	-1.68254	0.741414	0.539002	-0.27797	0.728176	-0.566784	-1.66948	-2.89009	-1.29927	2.04007	0.113714	-0.308981	-0.591553	-0.574182	0.425618	-0.516971	-0.378103	-1.06792	-0.568015
GBP2	1.36126	1.45028	0.818901	1.63865	0.259043	1.81598	1.66509	1.18938	0.703436	0.652806	1.53395	0.965663	0.820236	0.42562	-1.02167	-0.707319	-0.493123	0.929757	1.18419	-0.101935	-0.78909	0.558722	-1.10484	-0.668587	-0.87538	0.440734	-0.854739	-1.12354	0.95321	-0.299634	-1.92578	-0.360471	0.750055	0.353914	-0.175908	0.23237	-1.05544	-3.34782	-0.688331	0.418564	-0.664848	-0.26186	0.151394	-1.05657	0.33246	-0.175908	-0.133918	-1.15073	-0.848588
TAP1	0.727473	1.03958	0.469501	1.7945	-0.170559	1.97606	1.87512	1.31509	0.881115	1.14499	1.52113	0.797453	0.923642	0.106966	-1.13281	0.316882	0.259344	0.75971	0.30044	-0.251705	-0.760778	0.54825	-0.718478	-0.695247	-0.777747	0.112794	-1.24824	-1.62628	0.987281	0.172061	-1.56482	0.436133	0.658955	-0.0839629	1.30361	-0.485994	-1.7779	-3.3201	-0.828494	0.858841	-0.531654	-0.310579	-0.32016	-0.854351	0.219242	0.127613	-0.43286	-1.07282	-0.969995
IFI35	0.720631	0.830162	0.272348	2.08838	0.86478	1.69845	1.38358	1.9307	0.340965	0.356835	1.40899	1.10029	0.432444	0.150424	-1.31115	0.767209	0.629671	0.844891	1.47097	-0.626309	0.206711	0.401901	-1.02923	-0.528262	-0.885699	-0.0742157	-0.204194	-0.694819	1.26134	0.263118	-0.221132	1.1738	0.498491	0.360343	-0.15433	-0.58107	-2.51902	-0.840322	-1.35205	1.68604	-0.0944737	-0.950506	-0.972645	-1.1036	-0.0786975	-0.608075	-1.27116	-0.946843	-1.50064
TAP2	0.129505	1.11031	-0.306162	1.5864	0.0770902	0.895553	1.03723	1.32693	0.672806	0.15077	1.86581	1.29275	0.811152	0.425446	-0.413857	-0.255793	0.697214	0.38172	-0.376192	0.171856	-0.562417	0.508041	0.0235486	-0.884517	-0.750636	0.0107815	-3.29751	-0.977946	0.931183	0.920103	-1.26523	0.348414	-0.127382	0.0708506	0.323139	-0.99706	-1.38563	-3.53842	-1.02601	0.797192	0.356783	-0.100467	0.328778	-0.716118	0.111131	0.236985	-0.590777	-0.644318	-1.01632
CD274	1.01382	1.10687	1.08801	1.83572	-0.0127334	2.08536	2.06421	1.04086	1.19744	1.19602	1.75322	0.944556	1.27633	-0.0177029	-1.16823	0.50452	-0.228417	0.544325	0.380828	-0.285854	-1.2903	0.316025	-0.0277192	-0.667951	-1.5439	0.146828	-1.67296	-1.13601	0.667105	-0.333013	-0.397237	0.191984	0.686534	-0.442553	1.18028	-0.658237	-1.56837	-2.12175	-1.0169	0.875895	-0.826762	-0.389887	-0.41963	-0.898392	0.0496476	0.0165589	-0.0378405	-1.18475	-0.718044
SOCS1	-0.0670706	0.551885	0.0876877	2.9264	0.451488	3.04355	2.50156	0.888718	0.724938	1.17789	2.40437	1.26085	0.947874	-0.434711	-1.01191	-0.520439	-0.0189437	-0.588112	1.09007	-0.334014	-0.455688	0.705585	-0.894219	-0.258057	-0.334014	-1.51656	-0.838664	-0.565213	0.972529	0.159463	-0.258057	0.0276867	-0.295555	-0.894219	0.922806	-0.658983	-1.74776	-0.314661	-0.922788	0.964355	-0.221474	-0.414024	-0.658983	-0.838664	-0.588112	-0.276689	-0.838664	-0.116793	-0.894219
CXCL10	1.01381	-0.0765688	0.603259	1.83499	-0.356233	1.35153	0.912048	0.824423	-0.0426781	1.40934	0.958652	2.2069	1.50893	1.18014	-0.832267	0.0817585	0.266111	-0.688615	1.52763	-1.00217	0.419947	0.619753	-1.00217	-0.310766	-1.21012	-0.0426781	-0.507683	-1.10036	0.635961	0.534199	-0.832267	-0.624322	0.241904	0.0817585	0.335171	-0.148288	-1.85605	-2.50199	-0.564179	1.65975	-0.267415	-0.111739	-1.00217	-0.757676	0.439988	-1.33455	-0.507683	-0.404033	-0.913352
IFIT5	-0.00562547	0.513148	0.485493	0.79482	-0.429223	0.981118	1.30667	1.17946	0.506279	-0.0988087	0.777529	0.236682	0.199493	-0.208645	-1.16139	1.73877	1.20397	1.34554	0.203669	-0.791905	-0.621127	0.228493	-0.823591	0.157117	-0.297788	0.109149	-0.642381	-2.36701	0.157117	0.88937	0.109149	1.55527	1.21498	-1.00127	-0.760844	-1.36199	-0.84778	-3.73851	-0.831613	1.78072	0.126761	-0.124275	0.288895	-1.33963	1.0263	-0.320885	-0.552282	-0.74554	-0.62818
AIM2	0.579015	0.616968	0.905018	0.831875	0.484151	1.64147	1.46216	1.57627	0.529953	1.33702	1.13112	0.831875	0.963562	0.245959	-1.11008	0.963562	0.741675	0.689693	0.0515015	-1.18306	-0.5909	0.239717	-0.285386	-2.17815	-1.05792	-0.5909	-0.928305	-0.230269	0.941917	0.324471	-0.912978	2.54548	0.409517	0.336139	-2.17815	0.258352	-1.40796	-0.991491	-0.882859	1.0127	-1.22115	-0.796489	-0.0383656	0.239717	0.142298	-0.741952	-0.304293	-0.782638	-1.30087
[truncated: 10 more columns]

[truncated: 53 more sheets: Fig. 3B, Fig. 3C, Fig. 4B, Fig. 4C, Fig. 4D, Fig. 4E, Fig. 4G, Fig. 4H, Fig. 4I, Fig. 4J, Fig. 5A, Fig. 5B, Fig. 5C, Fig. 5D, Fig. 5E, Fig. 6A, Fig. 6B, Fig. 6C, Fig. 7A, Fig. 7B …]
